# Supplementary material for: A master regulator of central carbon metabolism directly activates virulence gene expression in attaching and effacing pathogens
Source: PLoS Pathog. 2024 Oct 15;20(10):e1012451. doi: 10.1371/journal.ppat.1012451 (PMC11508082; doi:10.1371/journal.ppat.1012451)
Supplement: S1 Table — (XLSX) [file ppat.1012451.s007.xlsx]

## Sheet: Down
ID	foldchange	log2fold	p	p.adj
csgB	-249.502	-7.96291	1.167e-185	3.136e-183
csgA	-58.544	-5.87145	4.559e-200	1.663e-197
csgC	-42.9792	-5.42557	1.6425e-55	8.6493e-54
pspD	-39.9487	-5.32007	1.2898e-89	1.3177e-87
sepL	-36.4276	-5.18696	5.0432e-63	3.3455e-61
cesT	-36.3461	-5.18373	9.5627e-41	3.8767e-39
pspC	-35.5626	-5.15229	4.1071e-84	3.8143e-82
espZ	-35.2058	-5.13774	9.3917e-78	7.9955e-76
pspB	-30.8225	-4.94591	1.0634e-71	8.6221e-70
pspG	-30.5525	-4.93322	1.4487e-70	1.1562e-68
cesD	-28.8145	-4.84872	2.3614e-45	1.0052e-43
sepD	-28.8079	-4.84839	3.019e-59	1.8359e-57
sctI_2	-28.6616	-4.84104	1.6097e-41	6.578e-40
eae	-26.9995	-4.75486	1.868e-49	8.7538e-48
escJ	-26.7883	-4.74353	1.8696e-47	8.3041e-46
pspA	-26.5889	-4.73275	1.254e-47	5.719e-46
espD	-26.5092	-4.72842	3.2477e-51	1.5951e-49
espA	-25.5136	-4.6732	6.5624e-50	3.1038e-48
escC	-24.657	-4.62392	9.0739e-53	4.6349e-51
pspE	-23.0095	-4.52416	1.55e-65	1.0846e-63
etgA	-21.1293	-4.40117	1.8528e-06	1.1108e-05
cesD2	-19.3439	-4.27381	2.103e-61	1.3772e-59
espB	-19.0833	-4.25424	4.3087e-48	1.9828e-46
escG	-18.4577	-4.20615	1.8794e-13	2.7273e-12
cesL	-17.9631	-4.16696	2.8917e-20	6.5941e-19
tir	-16.5887	-4.05213	4.4691e-39	1.7164e-37
escV	-15.844	-3.98586	6.7872e-45	2.8652e-43
map_2	-15.5784	-3.96148	1.4808e-36	5.4811e-35
ytfE	-14.5808	-3.866	1.267e-87	1.2446e-85
escD	-14.3374	-3.84171	1.2303e-39	4.9483e-38
escF	-14.1575	-3.8235	6.4759e-22	1.553e-20
escN	-12.9207	-3.69161	1.3887e-46	6.0628e-45
espF	-11.9106	-3.57418	1.3642e-27	4.1234e-26
escP	-10.0789	-3.33327	5.9374e-26	1.6664e-24
espH	-9.31857	-3.22011	1.247e-27	3.8143e-26
ymdA	-9.22499	-3.20555	1.8156e-27	5.3608e-26
grlA	-8.98604	-3.16769	2.2035e-15	3.8812e-14
alaE	-8.74156	-3.12789	8.8981e-46	3.8194e-44
hmpA	-8.59959	-3.10427	3.6222e-32	1.2502e-30
cesF	-8.36821	-3.06492	5.7149e-16	1.0463e-14
grlR	-8.31754	-3.05616	5.7093e-21	1.3378e-19
escQ	-8.24232	-3.04305	9.3251e-23	2.3123e-21
ldhA	-7.03124	-2.81378	2.7251e-61	1.762e-59
ygbA	-6.99356	-2.80603	2.4027e-22	5.8723e-21
focA	-6.68046	-2.73995	1.6068e-37	6.0795e-36
melR	-6.66239	-2.73604	4.7732e-47	2.1019e-45
lgoR	-6.43441	-2.68581	1.462e-47	6.6087e-46
ynfD	-6.42199	-2.68302	2.417e-30	8.017e-29
fliQ	-6.32378	-2.66079	0.00385466	0.0114675
tehA	-6.08247	-2.60466	2.1464e-39	8.5653e-38
nrdD	-5.88641	-2.55739	3.2223e-32	1.1197e-30
ackA	-5.82486	-2.54222	1.4522e-57	8.1512e-56
nirD	-5.46438	-2.45006	4.2606e-08	3.2771e-07
ychH	-5.2925	-2.40395	2.7776e-29	8.9231e-28
glpA	-5.02342	-2.32867	9.9628e-12	1.1672e-10
ssrS	-4.94265	-2.30529	1.5193e-28	4.7611e-27
yohC	-4.7649	-2.25245	3.132e-20	7.1104e-19
ydcH	-4.63159	-2.21151	6.3711e-30	2.0996e-28
grcA	-4.61341	-2.20583	7.8964e-11	8.3336e-10
tehB	-4.60239	-2.20238	1.7854e-27	5.3021e-26
soxR	-4.56433	-2.1904	2.2122e-14	3.56e-13
nrdI	-4.56287	-2.18994	7.1512e-30	2.3416e-28
nrdF	-4.54367	-2.18386	1.2257e-28	3.8646e-27
yodD	-4.48335	-2.16458	5.6489e-24	1.4573e-22
yhhA	-4.45743	-2.15621	2.6548e-25	7.1372e-24
escS	-4.42413	-2.14539	0.00474751	0.0138415
nleA	-4.333	-2.11537	1.0533e-24	2.7734e-23
dmlA	-4.29914	-2.10405	2.4512e-15	4.2444e-14
uspB	-4.20781	-2.07307	1.5459e-17	3.0488e-16
yjcB	-4.18158	-2.06405	4.2226e-39	1.634e-37
murR	-4.17198	-2.06073	0.00154671	0.00514027
nrdE	-4.17033	-2.06016	3.8753e-27	1.1312e-25
pta_1	-4.13958	-2.04949	1.1301e-33	4.065e-32
gntU	-4.13221	-2.04691	6.2734e-09	5.323e-08
ybiJ	-4.02857	-2.01027	1.0221e-31	3.5041e-30
metF	-4.01593	-2.00573	2.1655e-29	7.0008e-28
adhE	-4.00359	-2.00129	3.6932e-17	7.2004e-16
gntK	-3.99185	-1.99706	1.4069e-09	1.2856e-08
ybdK	-3.99069	-1.99664	1.8932e-27	5.5577e-26
ybdL	-3.9732	-1.9903	1.2183e-32	4.3519e-31
ybhS	-3.90906	-1.96682	1.1862e-18	2.4631e-17
pgaB	-3.8985	-1.96292	3.6408e-28	1.1271e-26
erpA	-3.67511	-1.87779	7.0867e-27	2.0336e-25
nirB	-3.61182	-1.85273	6.0515e-07	3.9227e-06
cydA	-3.60135	-1.84854	9.5221e-29	3.021e-27
yahN	-3.59535	-1.84613	8.9091e-09	7.4117e-08
ftnB	-3.58006	-1.83998	2.3997e-24	6.286e-23
nrdH	-3.57643	-1.83852	9.2556e-20	2.0467e-18
hcp	-3.51964	-1.81543	1.5555e-11	1.7776e-10
cydX	-3.51152	-1.81209	1.7525e-19	3.8093e-18
bssR	-3.50929	-1.81118	4.9996e-13	6.8835e-12
yjfY	-3.5073	-1.81036	1.7587e-06	1.0581e-05
yidH	-3.47867	-1.79853	0.00906362	0.0243668
frwB	-3.39523	-1.76351	0.00026279	0.00105861
cydB	-3.38946	-1.76105	2.1173e-26	6.0419e-25
espL	-3.32552	-1.73358	1.9604e-06	1.1712e-05
escR	-3.31736	-1.73004	1.2129e-05	6.1895e-05
tar	-3.28612	-1.71639	1.4997e-11	1.7214e-10
umuD	-3.28474	-1.71578	3.8216e-12	4.738e-11
raiA	-3.25989	-1.70482	1.143e-22	2.8204e-21
ybhQ	-3.19726	-1.67684	7.8472e-13	1.0576e-11
ybjM	-3.16959	-1.6643	8.5283e-11	8.9635e-10
aspA	-3.16953	-1.66427	5.6021e-20	1.2662e-18
metA	-3.10251	-1.63343	1.852e-16	3.4779e-15
hcr	-3.09122	-1.62818	3.7748e-07	2.5438e-06
yrbG	-3.0858	-1.62565	4.2378e-18	8.6242e-17
ybhF	-3.07341	-1.61984	6.6637e-20	1.4929e-18
ybhR	-3.07321	-1.61975	2.3652e-19	5.0566e-18
bssS	-3.06254	-1.61473	2.8996e-14	4.5997e-13
sgrT	-3.04921	-1.60844	0.00762801	0.0209258
tnpA_2	-3.04333	-1.60565	1.1182e-10	1.1657e-09
ytfP	-2.95401	-1.56268	7.4186e-24	1.8947e-22
yncG	-2.95238	-1.56188	0.0136023	0.0344817
yfdY	-2.94949	-1.56047	8.6047e-24	2.1867e-22
cysP	-2.94177	-1.55668	4.5386e-13	6.2827e-12
acrZ	-2.94054	-1.55608	3.3897e-10	3.3621e-09
cspD	-2.8898	-1.53097	5.8896e-19	1.238e-17
ygeV	-2.86649	-1.51929	3.5811e-13	5.0392e-12
uhpT	-2.85705	-1.51452	0.00415828	0.0122706
ybaE	-2.85429	-1.51313	3.1161e-12	3.9108e-11
escE	-2.85429	-1.51313	3.7112e-05	0.00017344
symE	-2.85214	-1.51205	0.022779	0.0538433
yohD	-2.83111	-1.50137	8.7098e-14	1.2933e-12
ydeN	-2.81538	-1.49333	3.3873e-24	8.783e-23
adiY	-2.80213	-1.48652	3.0375e-07	2.0771e-06
yohK	-2.79715	-1.48396	1.8345e-25	4.9843e-24
escT	-2.78702	-1.47872	0.00146736	0.00489567
yqgA	-2.77739	-1.47373	1.2219e-06	7.556e-06
glpD	-2.77027	-1.47003	1.1661e-13	1.7116e-12
appB	-2.76575	-1.46767	3.2152e-05	0.00015137
yqfA	-2.74801	-1.45839	8.2288e-18	1.6614e-16
yihV	-2.74159	-1.45501	0.00012408	0.00053463
copD	-2.73074	-1.44929	1.2333e-18	2.5505e-17
zapA	-2.72889	-1.44831	1.9012e-19	4.1149e-18
uspG	-2.72833	-1.44802	4.8533e-14	7.4224e-13
yhaK	-2.7258	-1.44668	3.8492e-10	3.7884e-09
mqo	-2.72255	-1.44496	1.7319e-15	3.0611e-14
sufB	-2.71992	-1.44357	1.5128e-12	1.9663e-11
yccT	-2.70983	-1.4382	1.7915e-07	1.2799e-06
leuO	-2.70537	-1.43583	7.139e-08	5.3432e-07
aslA	-2.70491	-1.43558	6.3376e-12	7.6894e-11
norW	-2.7011	-1.43354	3.1967e-06	1.8368e-05
allS	-2.68592	-1.42541	0.00403157	0.0119381
yjdI	-2.6819	-1.42325	0.00056429	0.00208923
soxS	-2.67797	-1.42114	4.9829e-13	6.8791e-12
rmf	-2.67741	-1.42084	4.2841e-14	6.5913e-13
glpF	-2.6721	-1.41797	9.2084e-08	6.7972e-07
cysD	-2.653	-1.40762	6.8297e-05	0.00030683
pgaA	-2.64918	-1.40554	5.7262e-17	1.0955e-15
pdeB	-2.62787	-1.3939	5.4241e-17	1.0455e-15
tatD	-2.61112	-1.38467	9.117e-18	1.8263e-16
bsmA	-2.61009	-1.3841	2.9976e-10	2.9848e-09
dcuA	-2.60622	-1.38196	4.3056e-19	9.1258e-18
chpS	-2.59695	-1.37682	8.9425e-12	1.0574e-10
umuC	-2.59636	-1.37649	2.6863e-11	2.9895e-10
yidF	-2.59378	-1.37506	3.3493e-06	1.9115e-05
hspQ	-2.59348	-1.37489	1.1032e-12	1.4599e-11
emrE	-2.57779	-1.36613	5.1185e-09	4.409e-08
asnC	-2.57546	-1.36483	2.4072e-10	2.4396e-09
ada	-2.57193	-1.36285	2.3328e-15	4.0531e-14
ygiD	-2.54014	-1.34491	7.0342e-09	5.9194e-08
sufC	-2.53238	-1.3405	1.8147e-11	2.0553e-10
cecR	-2.53115	-1.33979	6.2274e-10	5.9236e-09
allR	-2.53021	-1.33926	4.3023e-16	7.9336e-15
hlyD	-2.52114	-1.33408	2.5017e-14	4.0058e-13
ubiV	-2.51267	-1.32922	9.7078e-05	0.00042674
yhhN	-2.50634	-1.32558	2.467e-15	4.2573e-14
rof	-2.50503	-1.32483	4.0486e-14	6.2667e-13
ucpA	-2.50198	-1.32307	6.0084e-15	1.003e-13
malQ	-2.49865	-1.32115	5.5658e-08	4.2244e-07
tdcA	-2.49083	-1.31662	5.8283e-05	0.00026463
yijE	-2.48475	-1.3131	6.1208e-16	1.1166e-14
ldtE	-2.48279	-1.31196	4.8582e-15	8.2444e-14
ycjM	-2.47739	-1.30882	1.3726e-06	8.3767e-06
yeeE	-2.47715	-1.30868	0.00064026	0.00232938
uidR	-2.46697	-1.30274	8.8256e-18	1.7749e-16
exuT	-2.45757	-1.29723	6.5894e-12	7.9759e-11
yibH	-2.45318	-1.29465	0.00034912	0.00135508
qorA	-2.44716	-1.29111	5.292e-17	1.0239e-15
dkgB	-2.44439	-1.28947	2.541e-14	4.0561e-13
fryC	-2.42242	-1.27645	0.00428664	0.0125985
yhcO	-2.41282	-1.27072	0.00035274	0.00136809
chpB	-2.40981	-1.26892	3.9001e-06	2.1885e-05
hybE	-2.40274	-1.26468	2.3167e-09	2.0724e-08
fucP	-2.38565	-1.25438	0.00225327	0.00717562
yqjA	-2.38259	-1.25253	5.5995e-15	9.4709e-14
cysN	-2.37707	-1.24918	1.8672e-07	1.3317e-06
ypeC	-2.37227	-1.24627	9.339e-15	1.529e-13
yfbV	-2.36981	-1.24477	8.3129e-15	1.3654e-13
sufA	-2.36175	-1.23985	2.1941e-10	2.2282e-09
zapB	-2.36023	-1.23893	1.1707e-12	1.5412e-11
tnpA_1	-2.35867	-1.23797	3.8636e-14	6.0169e-13
sufD	-2.35851	-1.23787	1.5078e-09	1.3729e-08
narI_1	-2.35667	-1.23675	5.4114e-07	3.5347e-06
fdnH	-2.35416	-1.23521	0.00035724	0.00138346
ubiU	-2.35001	-1.23267	0.00083506	0.0029478
yohJ	-2.34025	-1.22666	3.5574e-14	5.5569e-13
ycgB	-2.33647	-1.22433	1.1763e-11	1.3594e-10
yhdN	-2.32682	-1.21836	1.8692e-07	1.3317e-06
fucO	-2.32606	-1.21789	7.9598e-08	5.9011e-07
sulA	-2.31606	-1.21167	2.757e-12	3.512e-11
yqaE	-2.30753	-1.20635	4.7798e-07	3.1544e-06
hcxA	-2.29193	-1.19656	7.0885e-15	1.1756e-13
rhaR	-2.2842	-1.19169	4.8964e-07	3.2272e-06
malP	-2.27936	-1.18863	3.1761e-06	1.827e-05
yobA	-2.27714	-1.18722	6.1876e-14	9.3234e-13
nrdA	-2.27171	-1.18378	3.4197e-11	3.7728e-10
yjbH	-2.26044	-1.1766	1.8242e-06	1.0949e-05
dtpA	-2.25778	-1.17491	6.6741e-10	6.3366e-09
yniB	-2.25515	-1.17322	2.6345e-12	3.3642e-11
clpB	-2.25335	-1.17207	5.1037e-05	0.00023381
ydiH	-2.25036	-1.17016	2.3172e-13	3.3063e-12
amiD	-2.24738	-1.16824	4.0862e-12	5.0416e-11
ygiW	-2.23886	-1.16276	1.1134e-08	9.173e-08
adiC	-2.23482	-1.16016	0.00042658	0.00162852
ydgD	-2.23349	-1.1593	3.9177e-11	4.2944e-10
yghB	-2.23107	-1.15774	4.9831e-14	7.5981e-13
clsC	-2.23055	-1.1574	5.2596e-13	7.222e-12
lipA	-2.22654	-1.1548	8.154e-13	1.0903e-11
treF	-2.22633	-1.15467	2.9097e-10	2.9029e-09
cdd	-2.22604	-1.15448	2.0006e-13	2.8949e-12
malK	-2.22294	-1.15247	4.9294e-06	2.7016e-05
chiP	-2.22	-1.15056	1.5018e-05	7.528e-05
yihO	-2.21644	-1.14825	0.00028081	0.00111971
yadI	-2.21496	-1.14728	2.7951e-06	1.6261e-05
yeeY	-2.20854	-1.14309	1.0804e-13	1.5904e-12
nleE	-2.20317	-1.13958	1.2859e-14	2.0985e-13
yfeC	-2.20055	-1.13786	3.1784e-11	3.5141e-10
cpxP	-2.1996	-1.13724	1.1548e-10	1.2014e-09
sufS	-2.19916	-1.13695	6.078e-09	5.1831e-08
yfcZ	-2.19113	-1.13168	3.9255e-07	2.6314e-06
fdnI	-2.1898	-1.1308	0.00176155	0.00578648
ssrA	-2.18509	-1.12769	7.6856e-10	7.2432e-09
yiiR	-2.18437	-1.12722	1.4273e-08	1.1609e-07
yniA	-2.17745	-1.12264	5.2929e-12	6.4679e-11
mntH	-2.17713	-1.12242	1.0878e-11	1.2657e-10
ybhL	-2.17616	-1.12179	7.1872e-11	7.6484e-10
napC	-2.17611	-1.12175	3.3767e-05	0.00015853
epd	-2.17571	-1.12149	5.2812e-10	5.0995e-09
rraA	-2.17471	-1.12082	1.1587e-12	1.5293e-11
ygjR	-2.17294	-1.11965	5.64e-13	7.7236e-12
espL2	-2.1681	-1.11643	3.5129e-12	4.3765e-11
deoC	-2.15581	-1.10823	2.1384e-13	3.0768e-12
uidC	-2.15567	-1.10814	0.017933	0.0438982
yidG	-2.14671	-1.10213	0.00041788	0.00159891
pdxI	-2.14244	-1.09925	6.9824e-09	5.8855e-08
uspA	-2.13896	-1.09691	2.6151e-11	2.9229e-10
cynS	-2.13584	-1.0948	4.694e-06	2.5865e-05
ler	-2.13097	-1.09151	0.00475293	0.0138415
ydhL	-2.12992	-1.0908	0.00047498	0.00179054
yaaU	-2.12873	-1.08999	0.00127245	0.00433601
yidE	-2.12704	-1.08884	4.2269e-07	2.8113e-06
yjbQ	-2.12417	-1.0869	1.4245e-12	1.861e-11
tusA	-2.12272	-1.08592	1.9896e-09	1.7861e-08
hokE_2	-2.12154	-1.08511	0.00139476	0.00470572
eamB	-2.11785	-1.0826	5.1628e-06	2.8145e-05
xylE	-2.11719	-1.08215	7.2822e-11	7.7013e-10
sra	-2.1139	-1.07991	2.8783e-05	0.00013626
metN	-2.11223	-1.07877	4.6049e-12	5.6408e-11
lsrR	-2.11093	-1.07788	1.1376e-06	7.0952e-06
mntS	-2.10478	-1.07367	5.1689e-10	5.01e-09
yoaG	-2.10402	-1.07315	0.0004034	0.00155164
yhhT	-2.09872	-1.06951	4.0623e-06	2.2728e-05
pgaC	-2.09865	-1.06946	1.7812e-06	1.0704e-05
lsrD	-2.09522	-1.0671	0.0229256	0.0540896
alkB	-2.09301	-1.06558	1.9325e-06	1.1559e-05
feoC	-2.08921	-1.06296	0.00049495	0.00186171
ygaP	-2.08693	-1.06138	7.2403e-09	6.0828e-08
rimL	-2.08358	-1.05906	3.7862e-13	5.2986e-12
ybiI	-2.08208	-1.05803	0.00024096	0.00098067
fic	-2.07731	-1.05472	0.00036692	0.0014188
yfcC	-2.074	-1.05241	0.00010908	0.00047583
ybgE	-2.06793	-1.04819	6.3338e-13	8.6275e-12
yhjX	-2.06636	-1.04709	0.00099914	0.0034813
gpr	-2.06121	-1.04349	5.7896e-09	4.962e-08
uspF	-2.04819	-1.03435	3.0504e-08	2.3934e-07
flgL	-2.04755	-1.0339	1.8455e-08	1.4798e-07
tap	-2.04611	-1.03288	0.00022574	0.0009247
yacL	-2.04225	-1.03016	1.2774e-06	7.8802e-06
kdpD	-2.04211	-1.03006	2.1637e-08	1.7269e-07
grxA	-2.03977	-1.0284	0.00482613	0.0140147
ybjC	-2.03452	-1.02469	5.8965e-05	0.00026749
srlA	-2.02958	-1.02118	0.00458786	0.0133989
nrdB	-2.02296	-1.01647	3.8204e-10	3.7673e-09
recN	-2.02222	-1.01594	1.336e-08	1.0919e-07
yegH	-2.02195	-1.01574	1.111e-11	1.2898e-10
uspC	-2.0207	-1.01485	2.6394e-11	2.9437e-10
agaD	-2.01704	-1.01224	0.0154495	0.0385829
zitB	-2.01367	-1.00982	4.2155e-08	3.2478e-07
hcaD	-2.0124	-1.00892	0.00077402	0.0027571
phnP	-2.00801	-1.00577	0.00892191	0.0240618
hofQ	-2.00231	-1.00167	0.0152407	0.0381428
torT	-2.00105	-1.00075	0.00259284	0.0081503
lysA	-2.00076	-1.00055	5.3155e-10	5.1229e-09
pbpC	-1.99624	-0.997285	7.9754e-05	0.00035579
ychE	-1.99449	-0.996018	2.5977e-10	2.6172e-09
narJ	-1.99443	-0.995973	2.0417e-05	9.876e-05
yegP	-1.99171	-0.994011	3.4585e-07	2.343e-06
yijD	-1.98844	-0.991638	8.861e-10	8.2445e-09
yicJ	-1.98756	-0.991002	0.00030302	0.00119524
sufE	-1.98587	-0.989769	2.7901e-07	1.9233e-06
cobU	-1.98493	-0.989091	5.6855e-15	9.5847e-14
bioP	-1.98219	-0.987092	6.122e-10	5.845e-09
narH_1	-1.97718	-0.983446	3.5836e-08	2.7862e-07
slyA	-1.97652	-0.98296	2.6149e-10	2.6293e-09
dtpB	-1.97333	-0.980629	1.6897e-05	8.339e-05
emrD	-1.9721	-0.979731	5.652e-05	0.00025708
fumD	-1.97026	-0.978386	0.00100537	0.00350062
malS	-1.96835	-0.976989	2.252e-05	0.00010781
csrA	-1.96577	-0.975097	1.3283e-10	1.3791e-09
yhaH	-1.96366	-0.973542	1.4628e-07	1.0539e-06
yhhL	-1.95984	-0.970737	3.0654e-06	1.7733e-05
ypfH	-1.95355	-0.966099	7.6524e-10	7.2252e-09
yjjI	-1.95191	-0.964885	0.00147371	0.00491045
lhr	-1.95167	-0.964712	4.3804e-11	4.781e-10
bioC	-1.94809	-0.962058	6.4918e-09	5.481e-08
ybfA	-1.94712	-0.961342	1.2187e-08	9.9921e-08
yjbJ	-1.9462	-0.960658	3.9037e-07	2.6203e-06
yecE	-1.94592	-0.960456	2.9612e-09	2.626e-08
yhhS	-1.94194	-0.957496	2.5229e-08	1.9918e-07
gntT	-1.93635	-0.953342	1.5312e-07	1.1001e-06
torA	-1.93513	-0.95243	0.00026002	0.00104993
ydhR	-1.93344	-0.951167	6.1353e-10	5.8468e-09
pnuC	-1.92853	-0.947501	1.661e-08	1.3382e-07
appA	-1.92324	-0.943535	1.6648e-05	8.2401e-05
yciN	-1.91917	-0.940483	3.2024e-07	2.1781e-06
nimT	-1.91796	-0.939569	0.00029952	0.00118324
nrfE	-1.91771	-0.939381	0.0215594	0.0514845
ytfK	-1.91377	-0.936421	0.00046269	0.00174938
nleB	-1.90533	-0.930039	2.9779e-09	2.6363e-08
copA	-1.90278	-0.928107	1.1776e-06	7.3174e-06
hybD	-1.90008	-0.926062	0.00016191	0.00068238
nupG	-1.89861	-0.924944	3.0974e-07	2.1124e-06
yejE	-1.89424	-0.921622	1.7456e-11	1.9814e-10
fliK	-1.89195	-0.919877	0.00579516	0.0164637
btsS	-1.89061	-0.918849	7.898e-09	6.6028e-08
ybjQ	-1.88811	-0.916942	8.1462e-05	0.00036278
yjbR	-1.88644	-0.915668	3.4782e-08	2.7083e-07
cesAB	-1.88363	-0.913517	0.0104567	0.0276179
hokD_5	-1.88137	-0.911787	6.209e-07	4.0197e-06
ynfF	-1.8793	-0.910197	6.0826e-05	0.00027544
yhdP	-1.87924	-0.91015	1.4407e-08	1.1681e-07
psiE	-1.87771	-0.908978	2.1692e-08	1.728e-07
fldB	-1.8769	-0.908353	1.1374e-09	1.0468e-08
ydhU	-1.86878	-0.902097	0.0031063	0.00953843
viaA	-1.86528	-0.899394	1.5207e-08	1.2291e-07
ydcJ	-1.86421	-0.898562	0.0018891	0.0061462
cynX	-1.86418	-0.898545	0.00653828	0.0183301
malZ	-1.8556	-0.891889	1.6871e-05	8.3344e-05
yhjE	-1.85523	-0.891594	1.6586e-09	1.5022e-08
espG	-1.85218	-0.889226	0.00080376	0.00284912
malE	-1.85197	-0.889062	0.00142567	0.00478784
hofC	-1.85132	-0.888555	5.5054e-07	3.5869e-06
mdtD_2	-1.84857	-0.886409	5.1993e-10	5.0299e-09
yeaO	-1.84853	-0.88638	0.00016602	0.00069798
yjcO	-1.84776	-0.885776	4.6876e-09	4.0766e-08
zntA	-1.84185	-0.881155	4.0825e-07	2.7295e-06
ypfN	-1.84079	-0.880326	1.1029e-05	5.6734e-05
hofM	-1.83827	-0.878347	0.00302011	0.00930441
ypeB	-1.83683	-0.877222	5.4665e-06	2.961e-05
smg	-1.8301	-0.87192	4.3476e-08	3.3294e-07
fxsA	-1.83005	-0.87188	0.00507683	0.014676
aer	-1.82553	-0.868312	0.00201126	0.00650222
yfeR	-1.82398	-0.867091	1.1916e-06	7.3868e-06
osmB	-1.82386	-0.866993	0.00975852	0.0260024
fau	-1.82212	-0.865619	1.7345e-09	1.5598e-08
priC	-1.8202	-0.864095	3.4847e-07	2.3576e-06
adrA	-1.81885	-0.863029	0.00024241	0.00098505
prlF	-1.81485	-0.859852	2.5766e-06	1.5111e-05
frvX	-1.81276	-0.858188	0.00540065	0.015498
rpoE	-1.81232	-0.857837	5.6279e-07	3.6621e-06
yrdD	-1.81072	-0.85656	3.212e-08	2.5087e-07
csiE	-1.81066	-0.856519	2.5468e-06	1.4953e-05
zur	-1.80554	-0.852428	1.3633e-06	8.3399e-06
yiaC	-1.80286	-0.85029	0.00230366	0.0073224
nfeR	-1.80186	-0.849484	4.8557e-05	0.00022285
nleL	-1.79709	-0.84566	4.4528e-08	3.4049e-07
metE	-1.79544	-0.844339	5.732e-06	3.0885e-05
hexR	-1.79359	-0.842852	7.731e-06	4.0838e-05
hxpA	-1.78891	-0.839077	4.0688e-08	3.1442e-07
yhcB	-1.78545	-0.836291	7.8039e-08	5.7939e-07
sbmC	-1.78523	-0.836112	0.00033623	0.00131106
modA	-1.78386	-0.835003	0.0111912	0.0292701
moaA	-1.77832	-0.830516	2.8898e-06	1.6793e-05
yjfF	-1.77753	-0.829877	0.00139144	0.00469762
ibpB	-1.77562	-0.828326	0.00065062	0.00236233
mobA	-1.77546	-0.828196	5.7153e-09	4.9065e-08
ppnN	-1.77514	-0.827935	5.0826e-07	3.3413e-06
dgcN	-1.773	-0.826192	3.0605e-08	2.3977e-07
aes	-1.76703	-0.821328	0.0105518	0.0278402
yphA	-1.76701	-0.821306	0.00982609	0.0261143
mzrA	-1.76365	-0.818564	4.3831e-07	2.9077e-06
yphG	-1.76161	-0.816897	0.00135061	0.00457186
yaiA	-1.76145	-0.816761	2.0967e-05	0.00010133
ldtA	-1.76111	-0.816483	4.1577e-07	2.7725e-06
add	-1.76089	-0.816304	2.7015e-06	1.5735e-05
chbG	-1.75554	-0.811918	1.3133e-06	8.0726e-06
ycdZ	-1.75496	-0.811439	7.3829e-06	3.9039e-05
oxyR	-1.75453	-0.811085	4.6697e-06	2.5775e-05
araC	-1.75433	-0.810916	0.00275499	0.00858079
phoR	-1.7534	-0.810152	0.00012679	0.00054469
queE	-1.75279	-0.809652	9.6699e-07	6.1056e-06
ynbD	-1.75239	-0.809322	0.00278302	0.00864699
ycbJ	-1.75009	-0.807427	4.7354e-06	2.6065e-05
ihfA	-1.74362	-0.802089	2.4179e-06	1.4278e-05
lysS_2	-1.74162	-0.800428	1.3936e-05	7.0132e-05
yhaV	-1.7413	-0.800165	0.00081718	0.00288868
macB	-1.74116	-0.800052	2.1506e-07	1.511e-06
yraR	-1.7389	-0.798177	0.00534411	0.0153531
yajO	-1.7381	-0.797513	6.3717e-05	0.00028726
osmC	-1.73759	-0.797087	1.1686e-05	5.9934e-05
malG	-1.7371	-0.796683	0.00335101	0.0101645
yfeH	-1.73683	-0.796457	2.1665e-07	1.5201e-06
yoaE	-1.73441	-0.794445	2.094e-07	1.4814e-06
yhhM	-1.73217	-0.792577	5.2211e-05	0.00023876
dinD	-1.72836	-0.789406	8.801e-07	5.6054e-06
rutR	-1.72611	-0.787528	0.00262157	0.00821397
lpfE	-1.72578	-0.787248	0.0108202	0.0284749
yifB	-1.72442	-0.786111	0.00030414	0.00119872
kdpA	-1.72288	-0.78482	0.0158387	0.0393886
dsbB	-1.72132	-0.783519	3.3658e-06	1.9188e-05
nleH1-2	-1.72102	-0.783264	7.1445e-08	5.3432e-07
ravA	-1.71663	-0.77958	3.5794e-06	2.0203e-05
yfhM	-1.71589	-0.778957	1.0212e-06	6.4003e-06
cutC	-1.7154	-0.778543	2.518e-05	0.00011987
ygaM	-1.71516	-0.778343	0.00187928	0.00611814
fepD	-1.70933	-0.773433	8.4924e-07	5.4292e-06
yccA	-1.70859	-0.772805	4.3654e-06	2.4185e-05
metJ	-1.70851	-0.772735	1.6021e-09	1.4536e-08
mokC	-1.70659	-0.771113	6.132e-06	3.2833e-05
yeaR	-1.70482	-0.769623	0.00391027	0.0116194
hycI	-1.70461	-0.769445	0.00024114	0.00098067
ompX	-1.70454	-0.769379	3.5394e-06	2.0043e-05
mgsA	-1.70414	-0.769045	7.4281e-08	5.523e-07
zntR	-1.70354	-0.768538	0.00019743	0.00081991
yhfK	-1.70344	-0.768454	3.3256e-06	1.9002e-05
rpoS	-1.70218	-0.767387	3.5616e-06	2.0147e-05
folB	-1.70143	-0.766748	0.0170462	0.0419422
cysC	-1.70027	-0.765763	0.00642311	0.0180271
ulaE	-1.69677	-0.76279	0.0199782	0.0483643
yidB	-1.69657	-0.762619	0.00448649	0.0131405
ubiF	-1.69453	-0.760886	3.5288e-06	2.0006e-05
glgX	-1.69428	-0.760672	4.4682e-07	2.9603e-06
shiA	-1.69403	-0.760456	5.256e-06	2.8561e-05
yfbS	-1.69227	-0.758958	5.3336e-08	4.0602e-07
ccmA	-1.68987	-0.756912	0.0231598	0.0545916
yhbQ	-1.68981	-0.756864	0.00525027	0.0151175
sapF	-1.68975	-0.756807	8.3314e-06	4.3828e-05
yafD	-1.68952	-0.756616	1.2339e-06	7.6214e-06
cpxA	-1.68879	-0.755992	4.1896e-06	2.3337e-05
malY	-1.68637	-0.753919	2.4761e-07	1.7255e-06
nagA_2	-1.68447	-0.752298	0.00262008	0.00821397
csgE	-1.68387	-0.751784	0.00027673	0.00110866
ampD	-1.68173	-0.749944	4.9341e-09	4.2573e-08
ygbE	-1.67879	-0.747422	0.00536971	0.0154179
clpS	-1.67794	-0.74669	0.00074946	0.00268083
yfbM	-1.6773	-0.746142	0.00868849	0.0235141
frlB	-1.67677	-0.745687	0.0201317	0.0486206
arcC	-1.67376	-0.743095	0.00041669	0.00159554
dcuB	-1.67136	-0.741021	0.00352434	0.0106271
csgD	-1.67048	-0.740265	1.9802e-05	9.615e-05
yabI	-1.66963	-0.739526	1.9005e-05	9.2631e-05
glgB	-1.66874	-0.738758	3.1057e-06	1.7945e-05
yejB	-1.6683	-0.738378	5.3118e-05	0.00024269
fdrA_1	-1.66707	-0.737312	0.0205564	0.0493663
sixA	-1.66591	-0.736312	2.2837e-05	0.00010912
glpB	-1.665	-0.735518	0.0179357	0.0438982
ampE	-1.66323	-0.733989	2.6426e-07	1.834e-06
yjiM	-1.66257	-0.733412	0.0135207	0.0343599
rstB	-1.66105	-0.732092	3.8681e-06	2.1736e-05
yrbL	-1.65873	-0.730077	1.8846e-05	9.1943e-05
yhhJ	-1.6576	-0.729095	0.00120982	0.00415587
grxB	-1.65632	-0.727984	6.184e-06	3.3076e-05
satP	-1.65536	-0.727141	3.0761e-05	0.00014549
comR	-1.65461	-0.72649	8.448e-06	4.435e-05
panE	-1.65319	-0.725254	1.6221e-05	8.0522e-05
hokD_3	-1.65219	-0.724377	9.1522e-06	4.7703e-05
fdhD	-1.65127	-0.723572	4.3342e-05	0.00020017
ydgK	-1.65071	-0.723089	7.7411e-07	4.9738e-06
nlpD	-1.64958	-0.722099	8.8363e-06	4.6246e-05
lapB	-1.64919	-0.721758	6.8253e-07	4.402e-06
fepG	-1.64638	-0.719295	1.9068e-05	9.2848e-05
tusE	-1.64591	-0.718887	5.002e-06	2.7356e-05
rbsD	-1.64572	-0.718717	0.00065785	0.00238319
garD	-1.64522	-0.718279	0.00456339	0.0133351
ybiW	-1.64474	-0.717859	0.0093164	0.0249545
ydhX	-1.64392	-0.717143	0.0122466	0.031562
ybaP	-1.64363	-0.716889	1.6688e-06	1.0064e-05
ssuB	-1.64268	-0.716052	0.0119737	0.0309709
yhgE	-1.63975	-0.713479	6.3048e-05	0.0002845
yibL	-1.63894	-0.712767	1.2261e-05	6.2442e-05
yciY	-1.63696	-0.71102	0.00012945	0.00055474
cobS	-1.63621	-0.71036	3.8093e-05	0.00017705
araJ	-1.63411	-0.708507	3.0222e-06	1.7503e-05
miaA	-1.6326	-0.707176	2.1994e-05	0.00010549
glgS	-1.63223	-0.706841	0.00494546	0.0143205
metI	-1.62982	-0.704715	4.3469e-06	2.4135e-05
ycjF	-1.62568	-0.701044	0.0002772	0.00110967
appC	-1.62535	-0.700755	0.0145906	0.0366776
yejM	-1.62363	-0.699227	4.363e-06	2.4185e-05
fliD	-1.62349	-0.699097	0.00740631	0.0203724
ydcY	-1.62297	-0.698635	1.8082e-05	8.8553e-05
hrpB	-1.62277	-0.698461	1.0749e-07	7.8774e-07
thpR	-1.61989	-0.695897	0.015119	0.0378754
araG	-1.61944	-0.695498	0.0049122	0.0142404
yqcA	-1.61844	-0.694605	2.4558e-06	1.4469e-05
ugpQ	-1.61749	-0.693755	7.0922e-05	0.00031778
ybeL	-1.61517	-0.691689	0.000171	0.00071656
pflB	-1.61493	-0.691468	0.00036404	0.00140872
yihY	-1.6145	-0.691085	2.8139e-07	1.9371e-06
cls	-1.61205	-0.688896	2.1301e-05	0.00010274
bioD_2	-1.61092	-0.687889	0.00134936	0.00457064
xylB	-1.61088	-0.687845	5.7291e-08	4.3416e-07
yhhW	-1.60963	-0.686727	4.9478e-06	2.7088e-05
yfhH	-1.6073	-0.684637	0.00913098	0.0245092
lptG	-1.60581	-0.683305	2.4872e-06	1.4636e-05
ypdC	-1.60367	-0.681377	1.1965e-07	8.6935e-07
lapA	-1.60161	-0.679519	0.00011622	0.00050352
tssF	-1.60123	-0.679182	0.0105022	0.0277237
hybC	-1.6001	-0.67816	0.00011238	0.00048897
ynfH	-1.59938	-0.677517	0.00020585	0.0008514
dmsC	-1.59929	-0.677435	0.00224252	0.00714584
ybbJ	-1.59872	-0.676913	0.0117518	0.0304711
acrF	-1.59525	-0.673782	4.746e-06	2.6096e-05
gss	-1.59327	-0.671993	1.7049e-05	8.398e-05
ybaQ	-1.593	-0.671748	2.7241e-05	0.0001292
fhuA	-1.5921	-0.670929	4.3398e-05	0.00020025
pxpA	-1.59085	-0.669798	2.2907e-05	0.00010935
robA	-1.58816	-0.66736	1.3329e-05	6.7333e-05
rpsU	-1.58696	-0.666267	1.2654e-05	6.4058e-05
focB	-1.58533	-0.664787	0.00202132	0.00652837
yfgO	-1.58352	-0.663132	3.2999e-05	0.00015521
ybbP	-1.58302	-0.662679	0.00012128	0.00052412
mdaB	-1.58229	-0.662018	0.00015874	0.00067123
ccmH	-1.58039	-0.660277	0.00193499	0.00628348
garK	-1.57942	-0.659394	0.00158429	0.00525149
hdfR	-1.57907	-0.659071	1.1698e-05	5.9934e-05
edd	-1.57794	-0.658039	0.00086094	0.00303289
ydiU	-1.57635	-0.656588	8.7776e-05	0.00038853
yicI	-1.57134	-0.652	0.00012429	0.00053484
ybeQ	-1.5706	-0.651319	0.00234235	0.00742688
evgS	-1.57011	-0.650862	0.00019247	0.00080061
yicN	-1.57006	-0.650819	0.00327816	0.00999751
ybaT	-1.5679	-0.648834	0.00069526	0.00250804
malF	-1.56687	-0.647882	0.00402666	0.0119305
yfaL	-1.56484	-0.646016	3.1624e-05	0.00014915
htpX	-1.56401	-0.645251	5.0685e-05	0.00023241
djlC	-1.5634	-0.644689	0.020189	0.048713
ydhC	-1.56049	-0.641997	0.00062927	0.00229595
moaD	-1.55947	-0.641059	0.0104271	0.027554
hemD	-1.55933	-0.640929	7.8858e-06	4.1612e-05
mobB	-1.55747	-0.639202	0.00421087	0.0124115
slyB	-1.55508	-0.636988	1.0888e-05	5.6122e-05
helD	-1.55092	-0.633121	3.8412e-05	0.00017821
srlE	-1.5505	-0.63273	0.0141521	0.0356982
pspF	-1.54991	-0.632189	0.00026201	0.00105633
yebG	-1.54957	-0.631868	5.7627e-05	0.00026189
thiK	-1.5491	-0.631428	0.00040705	0.00156213
fumE	-1.54762	-0.630053	0.00127418	0.004339
psiF	-1.54718	-0.629644	0.00106652	0.00369091
secM	-1.54659	-0.629092	1.8455e-05	9.0124e-05
yqhD	-1.54535	-0.627934	2.8623e-05	0.00013563
ehaG	-1.54111	-0.623974	6.9904e-05	0.00031349
mdlA	-1.54024	-0.623159	8.4024e-05	0.00037354
qmcA	-1.54017	-0.623092	7.743e-05	0.00034603
ydcK	-1.54001	-0.622942	0.0158873	0.0394709
ribB	-1.53862	-0.621639	0.00029658	0.00117255
yddM	-1.53793	-0.620994	0.00285416	0.00882509
abrB	-1.53404	-0.617335	0.00410313	0.0121219
mdlB	-1.53287	-0.616236	0.00022888	0.00093681
ribD	-1.53176	-0.615188	1.5053e-05	7.5381e-05
mdtH	-1.52989	-0.613427	0.00042555	0.00162581
aaeB	-1.52934	-0.612913	0.00092955	0.00325661
dcuR	-1.52924	-0.612818	0.00040429	0.00155389
eutK	-1.52656	-0.610288	0.0110245	0.0289229
yebY	-1.52653	-0.610256	0.00022057	0.00090495
pfkB	-1.52652	-0.610244	9.8492e-05	0.00043221
dinB	-1.52497	-0.608783	9.3109e-05	0.00041071
yjfP	-1.52423	-0.608076	0.00027023	0.00108451
ybjD	-1.52398	-0.607844	0.00032198	0.00126127
ptsP_2	-1.52243	-0.606371	0.000258	0.00104262
moaB	-1.52157	-0.605562	0.001578	0.00523406
uspE	-1.52103	-0.605053	0.00031755	0.00124581
yafV	-1.52073	-0.604766	0.00033811	0.00131738
ldtD	-1.51783	-0.602014	7.3502e-05	0.00032876
ymdB	-1.51744	-0.60164	5.6234e-05	0.00025601
uxuR	-1.51742	-0.601618	0.00077034	0.0027459
pflA	-1.51584	-0.60012	0.00017646	0.00073761
yfiR	-1.51517	-0.599479	0.0008976	0.00315333
hprS	-1.51457	-0.598911	0.00019154	0.00079737
kefB	-1.51454	-0.598884	0.00074174	0.00265507
metK	-1.51369	-0.598072	0.00057032	0.00210948
feoA	-1.5136	-0.597982	0.00097553	0.00340603
tccP	-1.51291	-0.597321	0.00059988	0.00219653
tamB	-1.51259	-0.597023	0.0001724	0.00072181
yedQ	-1.51126	-0.595748	2.1417e-05	0.00010311
ilvY	-1.5102	-0.594737	0.00174802	0.00574943
cysQ	-1.50729	-0.591958	0.00083148	0.0029372
rlmE	-1.50695	-0.59163	0.00026809	0.00107913
narG	-1.50683	-0.59152	0.0116733	0.0303292
yfcD	-1.50529	-0.590038	0.00054052	0.002008
yfbU	-1.50492	-0.589682	9.5836e-05	0.00042237
deoB	-1.50406	-0.588862	0.00046258	0.00174938
prpE	-1.50285	-0.587704	0.0228252	0.0539026
mdtD_1	-1.50282	-0.587677	0.00373767	0.0111714
glsA	-1.50153	-0.586437	0.00043252	0.00164749
fpr	-1.50041	-0.585361	0.00049693	0.00186639

## Sheet: Up
ID	Foldchange	- Log fold change	p.value	p.adj
ddpA	168.608	7.39753	1.387e-301	3.543e-298
aceA	74.9237	6.22735	3.015e-244	5.133e-241
aceB	75.4624	6.23769	1.971e-241	2.517e-238
rutD	68.9217	6.10689	1.381e-234	1.411e-231
ddpX	205.145	7.6805	5.743e-227	4.889e-224
astA	82.6789	6.36945	1.171e-223	8.544e-221
yhdY	71.3454	6.15675	2.33e-220	1.487e-217
rutF	66.9715	6.06548	7.222e-219	3.689e-216
astC	56.4558	5.81905	6.745e-219	3.689e-216
argT	91.7557	6.51973	1.581e-215	7.34e-213
rutA	41.9579	5.39087	2.23e-212	9.493e-210
astD	61.9834	5.95381	7.625e-201	2.996e-198
rutE	72.0946	6.17182	4.523e-195	1.54e-192
amtB	46.394	5.53587	2.078e-193	6.634e-191
yhdX	97.4122	6.60603	3.892e-192	1.169e-189
rutB	45.3411	5.50275	1.272e-191	3.608e-189
astB	41.0723	5.36009	1.127e-183	2.878e-181
rutG	44.1441	5.46415	2.021e-180	4.917e-178
yhdZ	45.9919	5.52331	2.138e-179	4.964e-177
nac	30.5072	4.93108	4.664e-177	1.036e-174
glnK	46.0141	5.52401	6.325e-171	1.346e-168
potF	41.6429	5.38	4.233e-165	8.649e-163
rutC	52.0238	5.7011	5.381e-156	1.057e-153
astE	35.5222	5.15065	6.564e-155	1.242e-152
cbl	23.5985	4.56062	3.499e-153	6.382e-151
aceK	21.0238	4.39395	2.052e-131	3.614e-129
gabT	24.773	4.6307	2.109e-129	3.591e-127
purH	22.935	4.51948	8.599e-126	1.417e-123
gabD	22.972	4.5218	5.74e-125	9.163e-123
adeP	24.32	4.60407	9.444e-117	1.419e-114
tesB	10.9113	3.44775	3.01e-111	4.393e-109
purM	23.688	4.56609	1.136e-110	1.612e-108
iclR	14.052	3.81271	2.927e-108	4.041e-106
lhgO	18.6152	4.21841	1.622e-107	2.181e-105
ddpB	37.0633	5.21192	2.22e-107	2.907e-105
potG	22.4994	4.49182	6.956e-107	8.883e-105
asnB	21.2136	4.40692	4.177e-101	5.204e-99
ghxP	21.9122	4.45367	6.478e-100	7.8787e-98
purK	17.8113	4.15472	5.1245e-97	6.0875e-95
ygjG	11.7411	3.5535	3.6772e-95	4.2689e-93
purL	25.3997	4.66674	5.75e-95	6.4624e-93
xanP	19.7836	4.30623	5.8197e-95	6.4624e-93
csiD	100.467	6.65058	1.059e-94	1.151e-92
nagE	10.3913	3.3773	2.7089e-92	2.8827e-90
purE	19.7935	4.30696	9.1279e-90	9.5154e-88
carA	20.1009	4.32919	1.3676e-89	1.3697e-87
hisP	10.4357	3.38345	2.6844e-85	2.5872e-83
fdhF	13.1539	3.71742	4.9427e-85	4.6754e-83
pyrC	10.8083	3.43407	1.7959e-83	1.6381e-81
hisJ	11.2941	3.4975	4.3414e-82	3.8905e-80
aceE	10.0579	3.33025	2.5932e-80	2.2838e-78
aceF	9.76205	3.28718	7.1992e-78	6.2328e-76
codB	30.5914	4.93506	1.7713e-76	1.4833e-74
ddpD	11.8596	3.56798	3.1826e-72	2.622e-70
glnA	10.1083	3.33747	1.2568e-69	9.8768e-68
pyrD	10.9393	3.45145	1.8075e-69	1.3989e-67
lpdA	8.30207	3.05347	4.4132e-69	3.3645e-67
glnH	9.02918	3.1746	4.9163e-68	3.693e-66
purF	13.7709	3.78356	5.7881e-68	4.2849e-66
cvpA	12.5804	3.6531	1.3981e-67	1.0202e-65
gabP	14.7371	3.88138	5.0577e-67	3.6387e-65
yeaG	7.64773	2.93503	1.4189e-66	1.0066e-64
purC	8.01585	3.00286	6.8097e-65	4.7005e-63
potH	13.8665	3.79353	8.4306e-65	5.7418e-63
hisM	8.4224	3.07423	2.2187e-63	1.4912e-61
glnQ	7.45002	2.89724	6.83e-61	4.3609e-59
pncC	11.4934	3.52273	2.191e-60	1.3817e-58
gcvH	7.32249	2.87233	3.3912e-60	2.1125e-58
glnL	7.6392	2.93342	3.5111e-60	2.1608e-58
gcvP	7.22096	2.85219	8.8934e-59	5.3444e-57
ddpC	11.8049	3.56131	1.1798e-58	7.0072e-57
purB	7.0028	2.80793	1.5013e-58	8.8143e-57
purD	8.9996	3.16986	2.7965e-58	1.6232e-56
gcvT	8.09399	3.01685	3.3001e-58	1.8941e-56
hisQ	8.43081	3.07567	4.4647e-58	2.534e-56
carB	9.55808	3.25672	1.4742e-57	8.1853e-56
potI	7.02784	2.81308	2.2298e-56	1.2247e-54
zraP	17.2507	4.10859	4.7018e-56	2.555e-54
glnP	5.93728	2.5698	6.1632e-56	3.3139e-54
guaB	5.31945	2.41128	1.0645e-55	5.6641e-54
chaC	5.63984	2.49565	2.8535e-55	1.4873e-53
purT	10.1069	3.33727	8.3008e-55	4.2829e-53
upp	5.52275	2.46539	1.1173e-52	5.6508e-51
yqeB	12.1574	3.60376	1.6431e-51	8.1483e-50
yeaH	5.62367	2.49151	3.7343e-51	1.8166e-49
rtcB	11.8162	3.5627	3.6189e-50	1.7439e-48
pyrB	11.5352	3.52797	3.8435e-50	1.8348e-48
hypB	9.24461	3.20861	1.4132e-48	6.5624e-47
tsgA	6.08283	2.60474	1.5769e-47	7.0655e-46
plaP	5.57305	2.47847	3.315e-46	1.435e-44
xdhA	7.48752	2.90449	6.4562e-44	2.7031e-42
guaD	5.20139	2.3789	1.9511e-42	8.1027e-41
uraA	7.98888	2.99799	1.6008e-41	6.578e-40
abgR	4.62893	2.21068	2.3284e-39	9.1902e-38
purR	3.95602	1.98405	2.3389e-39	9.1902e-38
gltI	4.64508	2.2157	4.1524e-39	1.6191e-37
purN	5.53488	2.46855	6.5576e-39	2.4997e-37
yeeO	3.93012	1.97457	5.8258e-37	2.1881e-35
pyrI	8.92307	3.15754	1.2701e-36	4.7357e-35
putA	4.43461	2.14881	1.8429e-34	6.7724e-33
nanA	6.80878	2.7674	1.97e-34	7.1876e-33
ydiY	3.72317	1.89653	2.8082e-34	1.0173e-32
pqqL	4.4369	2.14955	1.3897e-32	4.9295e-31
sdaC	3.02982	1.59923	1.5883e-32	5.5951e-31
gltL	4.47346	2.16139	2.2944e-32	8.0273e-31
ilvB	4.0424	2.01521	2.2369e-31	7.6172e-30
glnG	5.58504	2.48157	3.5466e-31	1.1997e-29
nupC	3.7833	1.91964	1.8066e-30	6.0316e-29
livJ	6.15532	2.62183	8.3628e-30	2.7208e-28
gpt	3.96293	1.98657	4.3825e-29	1.3991e-27
fadL	3.51036	1.81162	1.801e-28	5.6094e-27
fiu	4.25828	2.09027	5.7126e-28	1.7578e-26
ynfM	3.88363	1.95741	1.3217e-27	4.0186e-26
rdgC	3.33317	1.73689	1.3743e-27	4.1293e-26
putP	4.01516	2.00546	1.5108e-27	4.5129e-26
yedL	4.29194	2.10163	3.974e-27	1.1534e-25
gltK	3.5261	1.81807	6.0349e-27	1.7416e-25
ygiM	3.1577	1.65887	5.4047e-26	1.5253e-24
emrA	3.98065	1.993	8.2295e-26	2.2971e-24
leuA	3.62226	1.85689	1.2965e-25	3.5796e-24
trhO	3.47898	1.79866	1.6256e-25	4.4405e-24
ndk	4.3477	2.12025	2.0142e-25	5.4437e-24
gltJ	3.42081	1.77434	2.9208e-25	7.8111e-24
xthA	2.92982	1.55081	7.4351e-25	1.9781e-23
rlmD	3.132	1.64708	8.1217e-25	2.1495e-23
hypD	7.48438	2.90388	3.0399e-24	7.9224e-23
mazG	3.11579	1.6396	7.3568e-24	1.8884e-22
speC	2.87693	1.52453	9.999e-24	2.5285e-22
ompF	4.19677	2.06928	2.2295e-23	5.61e-22
hypA_1	17.0199	4.08915	3.5255e-23	8.8276e-22
nuoM	2.61613	1.38744	4.7432e-23	1.1819e-21
ybhC	3.00722	1.58843	4.4909e-22	1.0924e-20
ygeW	8.60561	3.10528	4.592e-22	1.1117e-20
yjjU	2.7248	1.44615	5.7735e-22	1.3911e-20
dadA	2.93331	1.55253	1.2478e-21	2.9645e-20
ddpF	3.19795	1.67715	3.4765e-21	8.2214e-20
codA	4.5009	2.17021	5.2039e-21	1.2249e-19
mipA	2.87271	1.52241	7.7782e-21	1.806e-19
ychN	4.45219	2.15451	1.6771e-20	3.8764e-19
ydcS	5.01352	2.32582	1.9323e-20	4.4261e-19
yieH	2.98025	1.57543	6.0331e-20	1.3576e-18
rph	2.83072	1.50117	8.0969e-20	1.8061e-18
folD	2.81174	1.49147	8.8747e-20	1.971e-18
relA	2.93519	1.55345	1.0032e-19	2.2088e-18
rimO	2.75703	1.46311	2.0416e-19	4.4003e-18
rimP	2.59085	1.37343	2.366e-19	5.0566e-18
asnA	3.08192	1.62383	3.1248e-19	6.6506e-18
dadX	2.85211	1.51203	5.0674e-19	1.0696e-17
yeiQ	2.20111	1.13823	7.2207e-19	1.5054e-17
cycA	2.77467	1.47232	1.4209e-18	2.9266e-17
mepS	2.83652	1.50412	2.6039e-18	5.3417e-17
espL4	13.011	3.70166	4.9976e-18	1.013e-16
rlhA	2.74087	1.45463	9.5469e-18	1.9049e-16
cysS	2.58145	1.36818	1.078e-17	2.1426e-16
aroA	2.7823	1.47628	1.5274e-17	3.024e-16
mglB	5.20318	2.37939	2.5002e-17	4.9118e-16
nusA	2.65042	1.40622	5.8066e-17	1.1067e-15
patD	3.48354	1.80055	6.3378e-17	1.2035e-15
xdhB	7.03571	2.8147	6.9438e-17	1.3137e-15
rnk	2.77379	1.47186	1.1326e-16	2.1349e-15
ihfB	2.20226	1.13899	5.6269e-16	1.0339e-14
epmA	2.17036	1.11794	7.9698e-16	1.4436e-14
mglA	11.8287	3.56421	8.0954e-16	1.4612e-14
yddB	2.41941	1.27466	1.3414e-15	2.4041e-14
rapA	2.40507	1.26608	1.3648e-15	2.4375e-14
argS	2.28806	1.19412	1.5197e-15	2.7047e-14
ygeY	3.69895	1.88712	1.5877e-15	2.816e-14
leuC	2.53325	1.34099	2.2755e-15	3.9943e-14
gtdA	3.48457	1.80098	2.2893e-15	4.0047e-14
sucC	2.55306	1.35223	3.1328e-15	5.37e-14
leuB	2.57591	1.36508	4.3901e-15	7.4896e-14
rpoC	2.55279	1.35207	4.3988e-15	7.4896e-14
tsx	2.35614	1.23642	5.7159e-15	9.6042e-14
pheA	2.34988	1.23259	5.9915e-15	1.003e-13
tuf_2	2.63271	1.39655	6.3032e-15	1.0488e-13
murC	2.20145	1.13845	7.484e-15	1.2372e-13
yeiP	2.28519	1.19232	1.3627e-14	2.2168e-13
tnaA	4.72802	2.24123	1.6611e-14	2.6936e-13
suhB	2.60258	1.37994	2.165e-14	3.4996e-13
galU	2.30341	1.20377	2.2163e-14	3.56e-13
dppA	2.98716	1.57877	2.8913e-14	4.5997e-13
ttcA	2.32122	1.21489	3.0514e-14	4.8256e-13
adk	2.20128	1.13835	3.367e-14	5.3083e-13
ygjH	7.51762	2.91028	3.3867e-14	5.3228e-13
ychF	2.3637	1.24105	3.546e-14	5.5561e-13
mdoG	2.31291	1.20971	4.1713e-14	6.4372e-13
ghxQ	2.97658	1.57366	4.6774e-14	7.1749e-13
ydiJ	2.39623	1.26077	5.5374e-14	8.4182e-13
rplP	2.33009	1.22039	5.8437e-14	8.8575e-13
yceI	2.42984	1.28086	5.9812e-14	9.039e-13
sucD	2.3104	1.20814	7.0635e-14	1.0612e-12
pabB	2.20695	1.14206	7.8435e-14	1.1749e-12
rffA	1.97447	0.981466	8.3169e-14	1.2422e-12
hypC	8.5966	3.10377	8.4158e-14	1.2533e-12
ycaO	2.25796	1.17502	8.836e-14	1.3082e-12
rpmC	2.14946	1.10397	1.0059e-13	1.4851e-12
glyA	2.34365	1.22876	1.3999e-13	2.0489e-12
speA	2.26316	1.17834	1.7199e-13	2.51e-12
yfiF	2.37926	1.25051	2.048e-13	2.9551e-12
yobF	2.4534	1.29479	2.1675e-13	3.1099e-12
prmB	2.2509	1.1705	2.1939e-13	3.1391e-12
yeeN	2.36184	1.23991	2.3365e-13	3.3244e-12
dbpA	2.33053	1.22066	3.1723e-13	4.4886e-12
greA	2.20536	1.14101	3.1717e-13	4.4886e-12
livK	2.18464	1.1274	3.3392e-13	4.7117e-12
rlmN	2.1691	1.1171	3.7464e-13	5.2574e-12
prs	2.32628	1.21803	4.1599e-13	5.8057e-12
espW	2.52452	1.33601	4.4037e-13	6.1292e-12
leuD	2.44212	1.28813	4.422e-13	6.1379e-12
glyQ	2.16972	1.11751	6.3654e-13	8.6475e-12
yajG	2.42741	1.27942	6.4969e-13	8.8027e-12
ppiA	2.12451	1.08713	7.9045e-13	1.0625e-11
wecB	2.13119	1.09166	7.9702e-13	1.0686e-11
ydcT	4.92634	2.30052	8.6565e-13	1.1545e-11
rplW	2.38737	1.25542	9.4595e-13	1.2583e-11
pyrF	2.26068	1.17676	1.0392e-12	1.3788e-11
ompT	2.26399	1.17887	1.1997e-12	1.5754e-11
espN	2.4127	1.27065	1.3008e-12	1.7037e-11
rpsS	2.38706	1.25524	1.4769e-12	1.9244e-11
coaD	2.23563	1.16068	1.5602e-12	2.0228e-11
yedE	2.43958	1.28663	1.6402e-12	2.1211e-11
rplA	2.32635	1.21807	1.9404e-12	2.5029e-11
spy	2.29647	1.19942	2.2273e-12	2.8657e-11
rplV	2.32906	1.21975	2.3982e-12	3.0779e-11
nfeF	2.04585	1.0327	2.8031e-12	3.5618e-11
hycC	6.82187	2.77017	2.8448e-12	3.5988e-11
tdk	2.32761	1.21885	2.8464e-12	3.5988e-11
ilvN_2	3.99425	1.99792	2.9873e-12	3.7584e-11
rpsF	2.22854	1.1561	2.9863e-12	3.7584e-11
waaA	2.21995	1.15053	3.1756e-12	3.966e-11
era	2.12064	1.0845	3.1741e-12	3.966e-11
dacA	2.20184	1.13871	3.781e-12	4.6992e-11
guaA	2.25295	1.17181	4.0258e-12	4.9791e-11
rbsB	2.20956	1.14376	4.2614e-12	5.2451e-11
rplD	2.3207	1.21456	4.5029e-12	5.5291e-11
hypE	2.66051	1.4117	5.5553e-12	6.7725e-11
yebQ	2.44929	1.29236	6.6392e-12	8.0173e-11
ygfK	3.53173	1.82038	7.1765e-12	8.605e-11
zapC	2.04484	1.03199	7.1738e-12	8.605e-11
nemA	2.11429	1.08017	7.9947e-12	9.5637e-11
rplK	2.28319	1.19105	8.2618e-12	9.8602e-11
udk	2.14809	1.10306	8.5218e-12	1.0123e-10
allE	2.13619	1.09504	8.8964e-12	1.0544e-10
fadD	2.11612	1.08142	9.0077e-12	1.0626e-10
rnb	2.19115	1.13169	9.0978e-12	1.0708e-10
ybiT	2.103	1.07245	9.2035e-12	1.0807e-10
rpsJ	2.21296	1.14598	1.0524e-11	1.2301e-10
opgD	2.0147	1.01057	1.0791e-11	1.2585e-10
hdeB	2.21235	1.14558	1.3184e-11	1.5201e-10
nuoH	1.80669	0.853347	1.4809e-11	1.7037e-10
cspE_2	2.32996	1.22031	1.7022e-11	1.9365e-10
fusA	2.2543	1.17268	1.8492e-11	2.0898e-10
rnc	2.11312	1.07937	2.0466e-11	2.3078e-10
rplB	2.24014	1.16359	2.2462e-11	2.5272e-10
rpoB	2.22358	1.15289	2.3821e-11	2.6742e-10
thiB	2.9816	1.57609	2.5419e-11	2.8474e-10
cirA	2.52126	1.33415	3.1166e-11	3.4607e-10
rsmF	2.02733	1.01958	3.1271e-11	3.4649e-10
solA	2.1017	1.07156	3.6939e-11	4.0665e-10
mazE	2.15326	1.10653	4.0958e-11	4.48e-10
rsuA	2.28373	1.19139	4.7077e-11	5.1273e-10
yddA	2.18013	1.12442	4.8034e-11	5.2204e-10
dnaC	1.9238	0.943958	5.0671e-11	5.4721e-10
rplC	2.19387	1.13348	5.455e-11	5.8737e-10
rpsG	2.21221	1.14549	5.7926e-11	6.2161e-10
yeiR	2.05019	1.03575	5.9606e-11	6.383e-10
rpsL	2.20267	1.13925	6.1393e-11	6.5605e-10
dppF	2.33595	1.22401	7.0051e-11	7.4702e-10
mdfA	2.35534	1.23593	7.2078e-11	7.6504e-10
gndA	2.13746	1.0959	7.2191e-11	7.6504e-10
atpD	2.19724	1.13569	8.0041e-11	8.4299e-10
serB	2.11154	1.0783	1.0424e-10	1.0933e-09
prfA	2.12848	1.08982	1.0577e-10	1.1071e-09
speB	2.1624	1.11264	1.1066e-10	1.1559e-09
espR3	2.97404	1.57242	1.3517e-10	1.4005e-09
nuoI	1.89797	0.92446	1.5011e-10	1.5521e-09
mazF	2.00595	1.00429	1.5854e-10	1.636e-09
ybjO	3.43604	1.78075	1.6817e-10	1.7319e-09
rpnB	2.23788	1.16213	1.7081e-10	1.7555e-09
ftrA	2.02628	1.01884	1.7433e-10	1.7881e-09
yjjV	1.85841	0.894068	1.9115e-10	1.9567e-09
galF	1.96639	0.975553	1.9868e-10	2.0256e-09
apt	2.1625	1.1127	2.0091e-10	2.0443e-09
ansA	2.14009	1.09767	2.4417e-10	2.4698e-09
aspC	2.02232	1.01601	2.6846e-10	2.6941e-09
yncD	1.99373	0.995473	2.7485e-10	2.7528e-09
ygiQ	2.0688	1.04879	2.8272e-10	2.8261e-09
ppiD	1.97691	0.983251	3.4269e-10	3.3924e-09
flk	1.98075	0.986044	3.657e-10	3.6131e-09
mglC	3.44725	1.78544	4.1232e-10	4.0425e-09
purU	2.04977	1.03546	4.1193e-10	4.0425e-09
atpG	2.22076	1.15106	4.1332e-10	4.0445e-09
hycA	16.1565	4.01404	4.5939e-10	4.4782e-09
guaC	2.02436	1.01747	4.8793e-10	4.7383e-09
dppC	2.35717	1.23705	5.3335e-10	5.1306e-09
rpsA	2.12028	1.08426	5.6829e-10	5.4462e-09
rlmI	2.02293	1.01645	5.7655e-10	5.515e-09
ydgI	2.07808	1.05525	6.7291e-10	6.3771e-09
emrR	2.14398	1.10029	7.9896e-10	7.5158e-09
rpsC	2.10899	1.07655	8.0522e-10	7.5469e-09
rpoD	2.03809	1.02722	8.324e-10	7.7874e-09
ydcV	5.86987	2.55333	8.5141e-10	7.9506e-09
glpE	1.99796	0.99853	8.8262e-10	8.227e-09
ynjE	1.91442	0.936904	9.4297e-10	8.7577e-09
cmk	1.94102	0.956813	9.6363e-10	8.9333e-09
yqeF	2.22118	1.15133	9.7014e-10	8.9773e-09
gyrA	2.03173	1.02271	1.0801e-09	9.9592e-09
pth	2.01614	1.0116	1.2212e-09	1.1219e-08
uxuA	1.96062	0.971312	1.319e-09	1.2096e-08
rlmF	2.18517	1.12775	1.3378e-09	1.2246e-08
rlmB	1.91847	0.939954	1.4889e-09	1.3581e-08
serC	2.03033	1.02171	1.5396e-09	1.3993e-08
secG	1.9272	0.946507	1.691e-09	1.5288e-08
pyrG	2.01371	1.00986	1.7249e-09	1.5567e-08
dppD	2.30432	1.20434	1.7327e-09	1.5598e-08
katE	2.01404	1.01009	2.189e-09	1.9616e-08
hycB	10.1247	3.3398	2.4133e-09	2.1513e-08
ygfT	2.66406	1.41363	2.5261e-09	2.2479e-08
murE	1.85872	0.894309	2.5851e-09	2.2964e-08
mreB	1.93871	0.9551	3.148e-09	2.7724e-08
hflD	1.95679	0.968487	3.6637e-09	3.2155e-08
ybiX	2.25286	1.17176	3.8107e-09	3.3388e-08
uvrY	1.83359	0.874674	4.3368e-09	3.7933e-08
aldA	1.79635	0.845065	4.5561e-09	3.9782e-08
prpD	3.94462	1.97988	4.6927e-09	4.0766e-08
murD	1.83581	0.876419	4.7447e-09	4.1147e-08
rlmKL	1.90974	0.933373	4.8246e-09	4.1699e-08
infB	1.99605	0.997144	5.1724e-09	4.4479e-08
envC	1.87181	0.904432	5.9511e-09	5.0918e-08
rplR	1.97242	0.97997	6.075e-09	5.1831e-08
otsA	2.01885	1.01353	6.1823e-09	5.2632e-08
hha	1.91724	0.939035	6.3323e-09	5.3598e-08
mnmG	1.99897	0.999254	7.4955e-09	6.2869e-08
speE	1.95926	0.970309	7.7202e-09	6.4648e-08
rlmG	2.037	1.02645	8.5862e-09	7.1547e-08
mltB	2.0221	1.01586	9.0171e-09	7.4893e-08
gmd_1	1.93023	0.948772	9.3075e-09	7.7179e-08
alaC	1.94364	0.958761	9.6657e-09	7.9891e-08
nleG	1.8824	0.912573	9.922e-09	8.1877e-08
odhB	1.85044	0.887869	1.1177e-08	9.1938e-08
dppB	2.59022	1.37307	1.3613e-08	1.1107e-07
prfC	1.85528	0.891636	1.3947e-08	1.1362e-07
rplF	1.93501	0.952344	1.494e-08	1.2094e-07
glgP	1.92519	0.945003	1.6571e-08	1.3372e-07
uxuB	1.89639	0.923255	1.7894e-08	1.4372e-07
potA	1.82892	0.870995	1.8895e-08	1.5128e-07
ubiX	1.81195	0.857545	1.9237e-08	1.5378e-07
sppA	1.76273	0.817809	2.1718e-08	1.728e-07
plsB	1.74035	0.799376	2.2502e-08	1.7876e-07
degP	1.81219	0.857737	2.4178e-08	1.9147e-07
rplS	1.81655	0.861203	2.4546e-08	1.9409e-07
rcsF	1.82031	0.864188	2.8352e-08	2.2314e-07
yoaB	2.00997	1.00717	2.9415e-08	2.3116e-07
yeaW	2.02798	1.02004	3.1735e-08	2.4824e-07
rfbE	1.94439	0.959317	3.274e-08	2.5532e-07
cra	1.74282	0.801427	4.0494e-08	3.134e-07
rpsI	1.75366	0.810369	4.1598e-08	3.2097e-07
mnmA	1.81634	0.861035	4.2664e-08	3.2771e-07
nudE	1.81718	0.8617	5.0784e-08	3.8717e-07
ftsZ	1.88947	0.917984	5.413e-08	4.1145e-07
rpsQ	1.89674	0.923523	6.2136e-08	4.6951e-07
priB	1.92733	0.946605	6.3836e-08	4.8164e-07
hdeA	1.89033	0.918639	6.4907e-08	4.8829e-07
yidC	1.88639	0.915625	6.5202e-08	4.8978e-07
ompA	1.93142	0.949663	6.9563e-08	5.2177e-07
wzzE	1.78326	0.834517	7.2612e-08	5.4225e-07
ycjW	2.42964	1.28074	7.2972e-08	5.4335e-07
atpC	1.86686	0.900611	7.2941e-08	5.4335e-07
mppA	1.7956	0.844466	8.1002e-08	5.9965e-07
yhjV	1.7953	0.844225	8.2529e-08	6.1007e-07
opgB	1.73388	0.794005	9.4779e-08	6.986e-07
rplE	1.86864	0.90199	9.7878e-08	7.1937e-07
ydjY	3.6425	1.86493	1.0157e-07	7.4545e-07
pldA	1.71975	0.782203	1.1058e-07	8.0923e-07
rpsE	1.87711	0.908515	1.1676e-07	8.5194e-07
nuoC	1.78928	0.83938	1.1692e-07	8.5194e-07
tsf	1.84293	0.881999	1.1897e-07	8.6567e-07
oppA	1.90194	0.927471	1.3219e-07	9.591e-07
rpsH	1.82921	0.871222	1.386e-07	1.0014e-06
lepA	1.76878	0.822759	1.4251e-07	1.0282e-06
rpsP	1.89382	0.921296	1.5347e-07	1.101e-06
yebV	1.91628	0.938305	1.7532e-07	1.256e-06
tkt_2	1.81404	0.859209	1.757e-07	1.257e-06
otsB	1.9713	0.979148	1.9104e-07	1.3591e-06
rpsR	1.82093	0.864672	1.9289e-07	1.3703e-06
proC	1.8587	0.894294	2.1177e-07	1.4959e-06
tyrS	1.77851	0.830667	2.1202e-07	1.4959e-06
avtA	1.9403	0.956281	2.1249e-07	1.4971e-06
rpe	1.7054	0.770112	2.1761e-07	1.5247e-06
rpmD	1.89056	0.918813	2.2912e-07	1.6032e-06
eptC	1.82699	0.869468	2.3714e-07	1.657e-06
groL	1.94441	0.959335	2.5484e-07	1.7735e-06
proQ	1.76868	0.822671	2.6286e-07	1.8268e-06
tsaB	1.771	0.824564	2.6735e-07	1.8529e-06
rplI	1.84606	0.884446	2.6889e-07	1.8611e-06
rho	1.80136	0.849089	2.7322e-07	1.8885e-06
nudJ	1.67008	0.739916	2.7676e-07	1.9104e-06
chuS	1.91911	0.940437	2.8221e-07	1.9378e-06
rnt	1.90938	0.933105	2.8225e-07	1.9378e-06
rsmG	1.75627	0.812515	2.8609e-07	1.9616e-06
cybB	1.92939	0.948147	3.1197e-07	2.1247e-06
rimM	1.80684	0.853465	3.3537e-07	2.275e-06
msrC	1.773	0.826191	3.6534e-07	2.4652e-06
cstA	1.76042	0.815917	3.7943e-07	2.5535e-06
lysO	1.79996	0.847963	3.8809e-07	2.6084e-06
tpx	1.84706	0.885232	3.9874e-07	2.6694e-06
tolC	1.78754	0.837979	4.1679e-07	2.7757e-06
dctR	1.75807	0.81399	4.3432e-07	2.8849e-06
uacT	4.0222	2.00798	4.5737e-07	3.0262e-06
uhpA	2.17158	1.11874	5.205e-07	3.413e-06
rhlE	1.74816	0.805838	5.3485e-07	3.4981e-06
sdaB	1.78464	0.835631	5.4434e-07	3.5511e-06
glsB	1.71399	0.777359	5.8785e-07	3.8202e-06
mdtE	1.61583	0.692276	5.8986e-07	3.8285e-06
speD	1.74972	0.807121	6.5016e-07	4.2038e-06
yqcC	2.05029	1.03583	7.0959e-07	4.5707e-06
truC	1.8175	0.861956	8.1033e-07	5.2e-06
menI	1.76238	0.817527	8.6889e-07	5.5409e-06
nanM	1.85549	0.891799	8.9805e-07	5.7056e-06
sbcD	1.72197	0.78406	9.0538e-07	5.7449e-06
proS	1.72818	0.789253	9.4091e-07	5.9556e-06
yjiA	1.60116	0.679117	9.5842e-07	6.0589e-06
ydcI	2.10624	1.07467	9.6871e-07	6.1088e-06
nanT	2.67319	1.41856	9.7727e-07	6.1552e-06
hycE	2.88492	1.52853	9.8847e-07	6.2181e-06
murG	1.67984	0.748324	9.9335e-07	6.2411e-06
gltX	1.68353	0.751493	1.0709e-06	6.7039e-06
gadA	1.92386	0.944002	1.1222e-06	7.0076e-06
rlmA	1.77743	0.829793	1.1888e-06	7.3783e-06
acs	2.53955	1.34457	1.3076e-06	8.0474e-06
crl	1.72625	0.78764	1.3352e-06	8.1971e-06
rplO	1.77845	0.83062	1.3396e-06	8.2142e-06
pcnB	1.69597	0.762108	1.3653e-06	8.3422e-06
yibF	1.91118	0.934463	1.4027e-06	8.5501e-06
hemA	1.65126	0.723567	1.4271e-06	8.6885e-06
coaBC	1.70136	0.766692	1.4408e-06	8.7616e-06
dpaL	2.2256	1.1542	1.45e-06	8.8066e-06
tig	1.83639	0.876869	1.5554e-06	9.4024e-06
rdgB	1.65339	0.725429	1.5695e-06	9.4763e-06
yciH	1.85936	0.894806	1.7395e-06	1.0478e-05
gmd_2	2.10008	1.07045	2.076e-06	1.2374e-05
gpmM	1.66554	0.735988	2.0861e-06	1.242e-05
trmD	1.72987	0.790661	2.0925e-06	1.2443e-05
ureG_2	1.63096	0.705719	2.1017e-06	1.2483e-05
prpC	4.01367	2.00492	2.1463e-06	1.2733e-05
uup	1.6827	0.75078	2.3117e-06	1.3699e-05
mepH	1.75288	0.809728	2.327e-06	1.3773e-05
livH	1.84693	0.885131	2.3954e-06	1.4162e-05
maiA	3.32417	1.733	2.4508e-06	1.4456e-05
atpA	1.81654	0.861189	2.6115e-06	1.5262e-05
yahB	2.14423	1.10046	2.622e-06	1.5307e-05
ndh	1.72365	0.785466	2.6419e-06	1.5405e-05
yjjA	1.71317	0.776669	2.9615e-06	1.719e-05
nudG	2.48203	1.31152	2.9741e-06	1.7244e-05
ddlA	1.64499	0.718078	3.1606e-06	1.8222e-05
rpsN	1.74481	0.803068	3.1685e-06	1.8247e-05
srmB	1.7087	0.772901	3.2344e-06	1.8542e-05
murJ	1.55219	0.634303	3.2901e-06	1.8841e-05
icd	1.79085	0.840647	3.3162e-06	1.8969e-05
modF	1.67458	0.743798	3.4005e-06	1.9364e-05
wecC	1.69535	0.761581	3.4271e-06	1.9494e-05
gadC	1.83534	0.876044	3.4586e-06	1.963e-05
livM	1.77166	0.825099	3.4561e-06	1.963e-05
sucA	1.72581	0.787275	3.572e-06	2.0183e-05
mraY	1.66486	0.735397	3.609e-06	2.0347e-05
efeO	1.73101	0.791618	3.6882e-06	2.0771e-05
ilvI	1.59173	0.670599	3.7035e-06	2.0834e-05
rplL	1.67535	0.744465	3.9032e-06	2.1885e-05
rluE	1.96755	0.976398	4.0853e-06	2.2831e-05
yeaD	1.67097	0.740687	4.0986e-06	2.2881e-05
sdhA	1.93499	0.952324	4.1767e-06	2.3291e-05
nuoG	1.65429	0.726214	4.3076e-06	2.3969e-05
radA	1.69807	0.763893	4.3379e-06	2.4111e-05
lpxM	1.58738	0.666648	4.6726e-06	2.5775e-05
yecF	1.74514	0.803344	4.8004e-06	2.6338e-05
tsaD	1.71258	0.776175	5.1051e-06	2.786e-05
prfB	1.63474	0.709058	5.2146e-06	2.8367e-05
znuC	1.72059	0.782902	5.3377e-06	2.8974e-05
nuoL	1.68668	0.754182	5.3509e-06	2.9015e-05
sthA	1.70783	0.772166	5.5441e-06	2.9999e-05
dnaT	1.75237	0.809305	5.5637e-06	3.0073e-05
mrcA	1.62414	0.699678	5.7087e-06	3.0805e-05
purA	1.67263	0.742117	5.7483e-06	3.094e-05
tolB	1.69658	0.762632	5.8931e-06	3.1686e-05
pdxY	1.65363	0.725636	6.1064e-06	3.2764e-05
prmC	1.73892	0.798189	6.122e-06	3.2814e-05
tuf_1	1.69467	0.761004	6.2267e-06	3.327e-05
acrA	1.67085	0.740586	6.378e-06	3.4043e-05
potB	1.70204	0.767268	6.4035e-06	3.4143e-05
truB	1.61592	0.692358	6.6213e-06	3.5231e-05
fdnG_2	1.58817	0.667367	6.824e-06	3.6234e-05
yneE	1.78382	0.834971	6.8429e-06	3.6296e-05
fepA	1.81141	0.85711	7.2517e-06	3.8425e-05
yieE	1.73005	0.790815	7.2965e-06	3.8622e-05
yjeJ	2.19662	1.13528	8.0686e-06	4.2533e-05
ydjI	2.63674	1.39876	8.6379e-06	4.53e-05
trmA	1.64875	0.721369	8.7543e-06	4.5864e-05
yojI	1.64958	0.722097	8.9029e-06	4.6547e-05
poxB	1.69774	0.763618	9.119e-06	4.7628e-05
rplJ	1.67542	0.744522	9.2041e-06	4.7925e-05
hycD	4.74382	2.24605	9.3523e-06	4.8647e-05
gstB	1.59043	0.66942	9.4244e-06	4.8973e-05
coaA	1.63749	0.711485	9.4382e-06	4.8994e-05
rbfA	1.5726	0.653151	9.6853e-06	5.0226e-05
rpsK	1.64635	0.719273	9.9531e-06	5.1562e-05
intS	2.49499	1.31903	1.0097e-05	5.2252e-05
mioC	1.75388	0.810548	1.0258e-05	5.3036e-05
fhuF	1.66103	0.732079	1.048e-05	5.4128e-05
terC_2	1.62647	0.701744	1.0851e-05	5.5986e-05
trmL	1.91869	0.940123	1.1054e-05	5.6803e-05
ydjH	2.35557	1.23608	1.1087e-05	5.6915e-05
hxpB	1.66661	0.736918	1.1871e-05	6.0697e-05
alaS	1.64464	0.71777	1.2032e-05	6.1462e-05
pnp	1.65049	0.722895	1.224e-05	6.2397e-05
queA	1.65346	0.725491	1.2511e-05	6.346e-05
pheS	1.61693	0.69326	1.2507e-05	6.346e-05
yaaA	1.56487	0.646041	1.2599e-05	6.3846e-05
cysM	1.50555	0.590295	1.3177e-05	6.6642e-05
nanS	2.64473	1.40312	1.334e-05	6.7333e-05
rplU	1.65255	0.724697	1.3615e-05	6.8654e-05
dut	1.64857	0.721219	1.4591e-05	7.3283e-05
yejK	1.64421	0.717391	1.4885e-05	7.469e-05
rsmI	1.68076	0.749113	1.523e-05	7.6123e-05
proB	1.59466	0.673245	1.5305e-05	7.642e-05
nuoB	1.69431	0.760699	1.5614e-05	7.7886e-05
ydhP	1.68143	0.74969	1.5704e-05	7.826e-05
pykF	1.66854	0.73859	1.5991e-05	7.9457e-05
mdtF	1.61881	0.694936	1.6462e-05	8.1637e-05
mutS	1.58947	0.668546	1.6488e-05	8.169e-05
rplQ	1.63048	0.7053	1.6954e-05	8.3593e-05
ydcR	1.72159	0.783744	1.7089e-05	8.4095e-05
parE	1.5844	0.663934	1.7274e-05	8.4925e-05
ygjV	1.7572	0.813281	1.7722e-05	8.6959e-05
puuA	2.18988	1.13085	1.8352e-05	8.9793e-05
ydgH	1.5888	0.667937	1.8436e-05	9.0114e-05
murF	1.62099	0.696877	1.9678e-05	9.5639e-05
yqgB	4.36308	2.12535	2.0088e-05	9.7443e-05
tdcE	1.96946	0.977797	2.0153e-05	9.7666e-05
rplX	1.65535	0.727132	2.0352e-05	9.8539e-05
menA	1.67433	0.743583	2.1005e-05	0.00010141
ydfG	1.57905	0.659052	2.1654e-05	0.00010415
ybiV	1.68869	0.755906	2.1831e-05	0.00010491
rluB	1.64671	0.719588	2.1977e-05	0.00010549
ytfL	1.65686	0.728449	2.2072e-05	0.00010576
yegD	1.6788	0.747427	2.333e-05	0.00011127
rpoA	1.64074	0.714351	2.3766e-05	0.00011324
yffB	1.59973	0.677829	2.5619e-05	0.00012184
ybaY	1.59304	0.671784	2.5915e-05	0.00012314
rplM	1.63982	0.713539	2.7131e-05	0.0001288
rplN	1.63347	0.707936	3.1508e-05	0.00014874
osmF	1.89424	0.92162	3.3673e-05	0.00015823
pheT	1.58426	0.663808	3.5671e-05	0.00016701
epmB	1.55389	0.63588	3.66e-05	0.0001712
ureG_1	1.52212	0.606086	3.7177e-05	0.00017359
aspS	1.5474	0.629848	3.7468e-05	0.00017475
potD	1.61839	0.694557	3.7755e-05	0.0001758
yciE	2.29492	1.19844	3.7935e-05	0.00017648
wrbA	1.68929	0.756421	3.8298e-05	0.00017784
ygaH	1.86384	0.898281	3.9507e-05	0.00018312
yaiL	1.732	0.792438	3.9781e-05	0.00018423
nuoN	1.51592	0.600192	4.0843e-05	0.00018897
folA	1.56215	0.643536	4.1182e-05	0.00019037
priA	1.58939	0.668476	4.4008e-05	0.0002027
menB	1.57768	0.6578	4.6871e-05	0.0002155
prpB	3.13298	1.64754	4.7147e-05	0.00021657
yraQ	1.63881	0.712646	5.1547e-05	0.00023594
rpmA	1.59878	0.676969	5.408e-05	0.00024686
nuoF	1.58306	0.662714	5.4965e-05	0.00025068
cyoA	1.7667	0.821055	5.623e-05	0.00025601
rcnB	1.74103	0.799938	6.1005e-05	0.00027601
ychO	1.73685	0.796474	6.2005e-05	0.00028029
rpsD	1.60983	0.686906	6.3025e-05	0.0002845
der	1.53978	0.622728	6.5309e-05	0.00029418
xdhC	2.98023	1.57542	6.6072e-05	0.00029735
fbaB	1.58889	0.668017	6.6421e-05	0.00029866
atpH	1.63897	0.712788	7.1599e-05	0.00032053
dcm	1.51678	0.601013	8.2306e-05	0.00036622
nuoE	1.53646	0.619608	8.416e-05	0.00037382
dinF	1.52739	0.611066	8.4517e-05	0.00037508
rluA	1.77036	0.824045	8.5246e-05	0.00037798
ydiF	2.09146	1.06451	8.7364e-05	0.00038704
oppF	1.58936	0.66845	9.109e-05	0.00040285
gluQRS	1.63531	0.709563	9.2475e-05	0.00040862
iha_2	1.51507	0.599385	9.2701e-05	0.00040926
ptsG	1.6147	0.69127	9.8687e-05	0.0004327
terD_1	1.51245	0.59689	0.00010106	0.00044271
chaA	1.57499	0.655342	0.00010171	0.00044518
lpxT	1.81499	0.859961	0.00010402	0.00045489
ugpB	2.21453	1.147	0.00010653	0.00046549
yqjE	1.5017	0.586595	0.00010823	0.00047252
yedF	1.80614	0.852909	0.00011138	0.00048543
rlmC	1.58832	0.667505	0.00011215	0.00048837
rihC	1.53068	0.614173	0.00011445	0.00049669
ssnA	2.79887	1.48485	0.00011988	0.00051848
bglX	1.5428	0.625554	0.00012925	0.00055432
ispC	1.51071	0.595229	0.00012991	0.00055624
ugd	1.54189	0.624698	0.0001362	0.00058171
ampG	1.56041	0.641928	0.00014702	0.00062581
mdtA	1.83636	0.876845	0.00015027	0.00063804
entC	1.54168	0.6245	0.00015155	0.00064297
miaB	1.5017	0.586594	0.0001539	0.00065238
typA	1.56056	0.642068	0.00015695	0.00066422
yebC	1.50852	0.593138	0.00016003	0.00067612
gadB	1.61609	0.692509	0.00016146	0.00068104
atpF	1.57859	0.658637	0.00016508	0.00069514
yncE	1.55233	0.634432	0.00016716	0.00070161
opgE	1.52311	0.607022	0.00017697	0.00073912
gfcC	1.54661	0.629109	0.00018686	0.00077916
yceJ	1.60004	0.678107	0.00019419	0.00080709
terC_1	1.51821	0.602375	0.00019809	0.00082197
gfcD	1.50623	0.590939	0.00019894	0.00082483
oppB	1.57623	0.656474	0.00020955	0.0008653
pal	1.57105	0.651725	0.00021294	0.0008779
ydeP	1.61229	0.689112	0.00021353	0.00087962
rnd	1.52492	0.608737	0.00021531	0.00088621
glyS	1.54826	0.630648	0.00021707	0.00089275
ptsI	1.53809	0.621137	0.0002185	0.0008972
ygdI	1.71592	0.77898	0.00022471	0.0009212
hydN	3.2318	1.69234	0.00023377	0.00095529
dmsD	1.61512	0.691639	0.00023473	0.00095845
yqjD	1.88193	0.91221	0.00023556	0.00096105
hypF	1.65234	0.724507	0.00024028	0.00097876
msrB	1.50383	0.58864	0.00024661	0.00100134
murA	1.52598	0.609737	0.00024883	0.00100874
cadC	1.56611	0.647182	0.00027026	0.00108451
atpE	1.51884	0.602967	0.00027289	0.00109412
ybcF	3.25328	1.70189	0.00027833	0.00111331
bfd	1.99905	0.999316	0.00028732	0.00113859
pabA	1.70498	0.769756	0.00030564	0.00120371
osmY	1.69343	0.759947	0.0003169	0.00124485
sodA	1.60052	0.678537	0.00031852	0.00124866
yjfZ	1.72213	0.784193	0.00033477	0.00130634
ylbG	2.00823	1.00592	0.00034811	0.00135222
ybcI	2.56012	1.35621	0.00036723	0.00141893
yggP	2.08404	1.05938	0.00038717	0.00149369
yphH	1.59307	0.67181	0.00044138	0.00167628
setB	1.7114	0.775173	0.00044505	0.00168896
icmH	2.05948	1.04228	0.0004503	0.00170758
recF	1.54371	0.626405	0.00049984	0.00187407
sdhD	1.748	0.805704	0.00052012	0.00194349
entE	1.50782	0.59246	0.00052766	0.0019645
cmoB	1.51451	0.598848	0.00057717	0.00212866
btuE	1.50834	0.592962	0.00063646	0.00231887
yqeI	1.98835	0.991575	0.00065451	0.00237445
zraS	1.68946	0.756559	0.00066223	0.00239734
hycF	2.56061	1.35649	0.00068814	0.00248588
ycgN	1.53235	0.615747	0.00070365	0.00253116
yhcH	1.876	0.907657	0.00076125	0.00271729
cyoB	1.60487	0.682455	0.0007829	0.00278485
nanE	2.05185	1.03693	0.00080503	0.00285148
rclR	4.05284	2.01893	0.0010293	0.00357421
ydiB	2.31023	1.20804	0.00115486	0.00397777
bdcR	1.72482	0.786447	0.00117909	0.00405303
ytfJ	1.59828	0.67652	0.0012205	0.00418129
ivy	1.53691	0.620029	0.001223	0.00418704
yidL	1.77647	0.829014	0.00128539	0.00437425
yjeM	1.65726	0.7288	0.00150901	0.00502479
xni	1.62793	0.70304	0.00176439	0.00579211
ompG	2.22682	1.15499	0.00182206	0.00595595
napA	1.73102	0.791624	0.00182246	0.00595595
ygaC	1.84227	0.881487	0.00199895	0.00646651
ydiO	2.17607	1.12172	0.00205361	0.00660571
yqeC	2.15051	1.10468	0.00214823	0.00687973
yihQ	2.1042	1.07327	0.00218433	0.00698658
rbsC	1.93946	0.955656	0.00220309	0.00703599
yahD	1.73855	0.797883	0.00220391	0.00703599
fsr	1.50948	0.59405	0.00231959	0.00736388
rpmG	1.72926	0.790156	0.00233123	0.00739624
gatD	3.02106	1.59506	0.00250183	0.00789825
yihM	1.63602	0.710187	0.00301946	0.00930441
yigI	1.87711	0.908516	0.00313696	0.009618
ydeM	2.26365	1.17865	0.00318736	0.00976083
pphB	2.19594	1.13484	0.00332947	0.0101163
yodB	1.57759	0.657723	0.0034481	0.0104342
lacA	1.60131	0.679254	0.00347267	0.0104837
tssH	1.50751	0.592172	0.00354183	0.0106672
ybhJ	1.52629	0.610029	0.00368684	0.0110389
betB	1.56303	0.644344	0.00376153	0.0112238
yijO	1.52953	0.613091	0.00377254	0.0112494
allC	1.68822	0.755505	0.00398455	0.0118263
yjfM	3.10195	1.63318	0.00404162	0.0119609
wcaL	1.88641	0.915646	0.00405317	0.0119882
psuG	3.60763	1.85105	0.00420475	0.0124006
ydeI	1.53144	0.614885	0.0043102	0.0126604
ggt	1.72086	0.783128	0.00441754	0.0129608
rtcA	1.64695	0.719795	0.00452435	0.0132362
ascB	1.54428	0.626936	0.00470429	0.0137233
rpoZ	1.65293	0.725026	0.00514323	0.0148427
sctN	2.31167	1.20894	0.00555517	0.0158613
yegS	1.61851	0.694664	0.00566039	0.0161347
yaeQ	1.50613	0.590842	0.00613996	0.017366
cbtA_2	2.05053	1.036	0.00639638	0.0179718
chbA	2.01438	1.01034	0.0064145	0.0180128
hyi	4.27779	2.09686	0.00682076	0.018997
ykgE	1.84232	0.881522	0.00735019	0.0202289
yhdJ	1.607	0.684366	0.00833835	0.0227038
yehY	1.71126	0.77506	0.00834751	0.0227108
yehL	2.25724	1.17456	0.00842913	0.0228943
fghA	1.53359	0.616916	0.00869506	0.0235141
wcaM	1.50777	0.592413	0.00904217	0.0243348
pagP	1.64219	0.715625	0.00916646	0.0245786
yiiG	1.64073	0.714335	0.00987697	0.0262359
yihN	1.99113	0.993586	0.0119748	0.0309709
ygcR	3.48314	1.80039	0.0123722	0.0318213
yfhL	2.73217	1.45005	0.0124455	0.0319777
trpE	1.58411	0.663674	0.0125598	0.032239
iraP	1.67604	0.745056	0.0139811	0.0353366
mcbR	1.60686	0.684248	0.0140925	0.0355655
pinE	2.45005	1.29281	0.0142851	0.0359981
acrS	3.94468	1.97991	0.0152362	0.0381428
yciF	1.56631	0.647369	0.0152978	0.0382294
ampC	1.56796	0.648891	0.0155178	0.0386847
rcnA	1.60746	0.68478	0.0160852	0.0399239
pdeC	1.54505	0.627658	0.0168069	0.0414733
bdm	2.82293	1.4972	0.0175675	0.0430795
elfD	2.19786	1.1361	0.0180608	0.0441622
ydcU	1.86576	0.899766	0.0184316	0.0449826
adeD	1.52045	0.604501	0.0192488	0.0467758
cdgI	1.79955	0.847636	0.0202602	0.0488387
fcl	1.76701	0.82131	0.0202706	0.0488407
ghoS_2	4.67357	2.22453	0.0204017	0.0490871
tdcD	1.80526	0.852208	0.0212539	0.0508977
yccJ	1.62889	0.70389	0.0216915	0.0517174
ydjG	1.50796	0.592602	0.0219718	0.0522252
aroM	1.54753	0.629972	0.0221212	0.0525003
ydgT	1.97072	0.97872	0.0228998	0.0540536
rhaM	3.80895	1.92939	0.0232597	0.0547767
