# Supplementary material for: A master regulator of central carbon metabolism directly activates virulence gene expression in attaching and effacing pathogens
Source: PLoS Pathog. 2024 Oct 15;20(10):e1012451. doi: 10.1371/journal.ppat.1012451 (PMC11508082; doi:10.1371/journal.ppat.1012451)
Supplement: S1 Source data — (XLSX) [file ppat.1012451.s012.xlsx]

## Sheet: Figure 1
EHEC			ΔbssS			ΔyfeC			ΔrcnR			ΔpdhR
14474.7	15264.4	12189.3	13056.3	10056.7	12644.8	14853.9	13035.6	12844.4	12620.6	10789.8	13056.5	7796.22	8425.37	8966.51

## Sheet: Figure 2A
Time (hours)	EHEC			ΔpdhR			ΔpdhR:ppdhR
0	0.05	0.05	0.05	0.05	0.05	0.05	0.05	0.05	0.05
1	0.12	0.11	0.12	0.11	0.07	0.086	0.12	0.101	0.123
2	0.24	0.21	0.25	0.15	0.15	0.166	0.246	0.207	0.246
3	0.37	0.35	0.35	0.31	0.23	0.288	0.384	0.341	0.358
4	0.55	0.52	0.58	0.35	0.35	0.365	0.57	0.506	0.585
5	0.83	0.79	0.84	0.47	0.44	0.484	0.845	0.771	0.853
6	1.18	1.09	1.08	0.76	0.79	0.77	1.18	1.052	1.11
7	1.3	1.18	1.17	0.97	0.9	1.1	1.23	1.16	1.19
8	1.22	1.21	1.23	1.21	1.11	1.22	1.32	1.17	1.16
+ succinate
0	0.05	0.05	0.05	0.05	0.05	0.05	0.05	0.05	0.05
1	0.127	0.125	0.123	0.105	0.116	0.109	0.12	0.126	0.127
2	0.293	0.298	0.293	0.231	0.246	0.233	0.281	0.291	0.296
3	0.412	0.41	0.417	0.347	0.362	0.353	0.414	0.422	0.4
4	0.56	0.559	0.574	0.447	0.464	0.45	0.576	0.583	0.597
5	0.721	0.724	0.74	0.673	0.6	0.677	0.753	0.762	0.777
6	0.89	0.902	0.914	0.848	0.872	0.743	0.952	0.953	0.973
7	0.995	1.019	1.025	0.97	0.983	0.855	1.077	1.075	1.088
8	1.27	1.27	1.25	1.13	1.21	1.2	1.32	1.4	1.29

## Sheet: Figure 2B
EHEC	ΔpdhR
10679.6	5801.94
11652.8	5307.81
12370.1	7828.57

## Sheet: Figure 2E
EHEC			ΔpdhR			EHEC:ΔpdhR:pdhR
17	27	50	10	7	109	40	34	5
48	44	45	13	9	23	45	56	26
23	27	23	55	4	66	46	18	34
78	54	22	34	3	76	37	44	19
13	34	21	23	21	65	38	39	6
50	32	24	5	12	45	26	32	14
12	28	37	12	17	43	7	12	40
17	39	26	43	9	41	39	48	27
43	21	27	14	23	8	10	33	25
56	9	40	13	28	16	40	5	33
12	19	32	11	21	43	54	67	15
78	17	36	13	21	20	54	67	32
98	23	31	15	19	67	17	52	51
103	17	17	24	15	77	27	56	56
45	16	15	39	17	49	19	7	78
12	39	19	23	12	28	56	12	6
51	30	29	18	14	16	41	34	23
14	17	36	12	27	12	67	78	34
9	21	37	17	43	16	43	76	12
12	28	47	17	21	24	27	9	21
46	24	12	56	26	15	14	10	27
51	27	45	23	24	20	45	45	21
57	22	32	12	14	34	27	85	32
45	35	67	65	13	54	38	26	16
63	37	51	34	16	40	57	87	9
17	20	29	38	27	48	17	56	23
37	43	26	16	9	65	66	34	8
59	37	23	32	9	69	26	68	21
39	39	23	12	8	78	47	43	29
26	42	16	54	10	80	32	56	14
54	45	12	23	11	16	29	78	27
23	37	17	27	10	35	32	61	17
76	67	17	45	13	21	30	24	26
127	43	38	66	12	29	17	28	23
65	43	32	31	24	17	32	17	21
37	21	26	56	9	13	69	23	32
12	60	38	32	12	24	23	65	17
34	43	9	17	23	66	28	15	23
32	84	40	10	31	30	34	32	21
53	30	16	23	12	12	27	19	32
48	20	13	11	53	18	75	16	17
23	19	92	20	50	76	27	43	16
45	34	13	12	25	19	9	5	14
85	14	29	34	11	54	29	7	12
81	23	10	76	9	72	16	11	12
78	4	41	24	6	45	39	32	54
69	54	21	29	9	9	56	47	18
66	19	42	14	5	9	76	17	13
13	32	14	49	12	1	37	9	23
17	43	19	8	9	10	17	44	15
12	77	20	8	9	10	17	44	32
19	43	19	7	2	6	35	30	40
7	34	15	12	7	6	35	30	7
6	28	36	15	6	4	30	54	34
6	67	37	23	2	3	45	38	5
9	43	38	13	3	45	38	5	32
19	90	45	17	45	5	56	8	31
10	78	23	23	6	3	32	7	45
11	5	14	5	16	6	34	10	78
38	6	12	3	17	7	67	11	23
32	7	8	6	18	9	4	28	9

## Sheet: Figure 4D
P1 + P2			P1			P2
EHEC	ΔpdhR		EHEC	ΔpdhR		EHEC	ΔpdhR
11652.8	5307.81		14568.9	7974.51		460.35	353.47
8735.21	6550		10542.7	7858.93		469.05	632.88
12370.1	7828.57		11706.5	8305.41		503.63	784.15

## Sheet: Figure 4E
EHEC	ΔpdhR	EHECPLEEmut	ΔpdhRPLEEmut
8317.78	4402.17	3820.72	4402.17
8227.11	4513.04	3020.72	4513.04
7486.88	3491.85	4003.98	3491.85

## Sheet: Figure 5A
	C. rodentium WT		C. rodentiumΔpdhR
	Mean	SEM	Mean	SEM
eae (LEE5)	1	0.00405	0.36618	0.00148
espZ (LEE2)	1	0.14687	0.3742	0.05496
ler (LEE1)	1	0.01644	0.14979	0.01644

## Sheet: Figure 5B
C. rodentium			ΔpdhR			ΔpdhR:ppdhR
1	4	89	12	1	3	9	80	45
24	11	76	6	5	14	9	27	18
3	3	5	10	17	45	32	28	30
26	4	8	12	20	11	12	21	17
34	34	9	3	19	7	65	29	45
23	25	19	4	34	31	34	31	33
67	26	15	6	30	12	39	20	30
56	31	17	1	33	32	31	33	32
77	28	12	10	21	10	19	6	12
23	6	10	11	42	8	23	20	22
11	23	9	14	5	28	29	7	18
76	19	65	13	23	34	6	35	20
54	67	34	23	20	12	7	8	8
87	45	26	5	29	35	9	21	15
45	32	24	23	19	27	10	39	24
2	65	26	17	18	19	50	45	47
3	34	28	54	54	23	51	18	34
45	23	21	23	12	7	50	14	32
78	12	22	12	9	32	57	20	36
6	6	20	32	32	17	53	14	33
32	9	20	38	19	34	65	31	48
5	10	20	60	27	6	43	12	27
24	11	23	23	32	15	12	7	10
34	34	25	4	12	3	33	8	21
24	21	23	5	32	3	88	9	49
67	32	24	1	8	1	39	52	45
35	12	67	4	51	67	44	6	25
32	65	56	7	32	22	53	43	24
25	76	43	18	4	5	78	18	48
89	45	42	19	8	12	54	19	37
56	37	42	14	9	20	9	32	20
78	38	67	16	5	24	11	49	30
56	23	34	12	8	9	90	9	50
45	12	21	12	4	23	12	45	28
34	7	56	9	2	11	43	12	27
56	23	54	10	8	12	7	9	8
34	3	12	23	10	9	10	73	42
23	4	45	27	11	26	24	15	18
7	56	87	21	13	8	12	20	16
7	16	9	32	14	7	54	15	34
2	4	67	26	15	1	45	8	26
4	34	6	34	16	1	49	76	63
47	32	89	20	15	12	40	8	24
3	3	76	21	32	43	39	41	40
34	38	45	9	1	29	41	34	38
4	3	31	43	6	39	47	27	37
23	12	34	27	7	28	57	31
14	34	54	23	3	21	38	9	23
23	67	78	21	5	3	53	36	45
25	24	45	9	7	34	34	37	36
6	21	12	5	33	12	35	38	36
3	23	34	7	12	9	26	12	19
17	67	22	3	7	24	29	8	18
34	45	21	6	6	11	30	24	27
3	12	2	7	4	6	44	41	42
43	56	3	2	2	8	48	67	58
34	76	4	1	7	4	50	23	36
45	56	5	16	8	16	31	9	20
23	34	54	12	4	3	35	54	44
27	22	4	2	3	12	38	25	31

## Sheet: Figure 6A
	C. rodentium WT									C. rodentium ΔpdhR
1	6.17609	7.30103	5.60206	6	4.69897	5.54407	6.60206	5.69897	6	6	4.60206	5.30103	4.77815	5	4.30103	4.69897	5.69897	4
4	8.30103	8.39794	8	8.65321	6.5563	7.54407	8	6.69897	8.39794	5.69897	5.39794	7.17609	6.30103	6.69897	6.87506	6.30103	6.30103	6.81291
8	8	8.17609	8	7.54407	8.30103	8	8.39794	8	8.60206	7.54407	7.54407	8	6.92942	8.54407	6.77815	7.30103	7.54407	6.77815
12	7.30103	7.54407	6.60206	7.07918	7.60206	6	6.60206	6.69897	7.30103	7.47712	6.60206	6.94201	5.47712	5.77815	5.81291	6.54407	6.17609	5.47712
17	6.65321	6.69897	6.60206	6	6.60206	5	6.47712	6.30103	5.30103	3.17609	4.17609	3	4.39794	3.17609	3.47712	3.65321	4.54407	3
20	4.17609		3.69897	4.30103	3.69897	0	4	4.30103	4.69897	0	3.69897	0	3.69897	0	0	0	4	0

## Sheet: Figure 6B
EHEC	ΔpdhR
2.31212	-3.09931
2.69888	-1.30304
1.86999	-1.26635

[truncated: 3 more sheets: Figure S1, Figure S3, Figure S7]
